# Supplementary material for: RNA Binding Protein OsTZF7 Traffics Between the Nucleus and Processing Bodies/Stress Granules and Positively Regulates Drought Stress in Rice
Source: Front Plant Sci. 2022 Feb 21;13:802337. doi: 10.3389/fpls.2022.802337 (PMC8899535; doi:10.3389/fpls.2022.802337)
Supplement: Supplementary file 1 [file Table_1.xlsx]

## Sheet: Sheet1
Table S1. Primers used in this study.
Name	Primer Sequence(5'-3')
OsTZF7-F	TATGGCGAGCCGAGAGCACCT
OsTZF7-R	CTACATCACAAGCTCGGACAC
tzf7-qF2	GCGGAGATGGAAGAGTTGAT
tzf7-qR2	TACATCACAAGCTCGGACAC
ubi5-F	CCTCTGTGAAGATTGTGATGCCCTAC
ubi5-R	CAAGACCACGCCAACGGATAAA
OsTZF7Ai-F	ATTTGCGAAATGATCGTCGAcaggagattcagtttga
OsTZF7Ai-R	ATTTGCGAAAAGATGGTCGAagagaggcaaaagtgaa
loop-F	CAGGAGATTCAGTTTGAAGCTGGACTTCACTTTTGCCTCTCT
tzf7pro-HinF	CCCAAGCTTTTTTGGCTGATCAGACTGCC
tzf7pro-BamR	CGCGGATCCGGTGCTCACTACTCACTCACACTA
OsTZF7ΔN-F	TATGTACGAGTTCAAGGTGCGG
OsTZF7ΔC-R	CTCTTCCATCTCCGCGTCCG
ARE-F	CTAGATTATTTATTTATTTTTTATTATTTATTTATTAAC
ARE-R	CATGGTTAATAAATAAATAATAAAAAATAAATAAATAAT
02g0829850EMSA-F	CCCTCTAGACAAATAATATAATCCCTTCTA
02g0829850EMSA-R	CATGCCATGGGTACATACAATTCCAAGAGTG
01g0864500EMSA-F	CCCTCTAGACCATGCTTTATTTAATTTGTTC
01g0864500EMSA-R	CATGCCATGGTGCATAAATACATATAGCTCC
01g0826400EMSA-F	CTAGAGCAAATTTTGCTCTGTAATTTTTTTCAC
01g0826400EMSA-R	CATGGTGAAAAAAATTACAGAGCAAAATTTGCT
AD-pwwp1-BamF	GGGGGAATTCCCATGTCGCCGGGGACCATTGTGT
AD-pwwp1-BamR	GGGGGAATTCTTAAGCATGAAGAATAGCATCTTCT
AD-pwwp2-BamF	GGGGGGATCCCCATGTCGCCGGGGATCATCGTGT
AD-pwwp2-BamR	GGGGGGATCCTTATTCAAGAGCATGAAGAATAGCA
AD-pwwp3-BamF	GGGGGGATCCCCATGGCGGAGGTCGGGGCGCTCG
AD-pwwp3-BamR	GGGGGGATCCTTATTCATTGTAGGCCCTCTTATGC
AD-pwwp1C-BamF	GGGGGGATCCCCATGCTTGAATTGGAGAAGAAGCTGC
AD-pwwp2C-BamF	GGGGGGATCCCCATGTTGGAGAGAAAACAGCTTGCAT
AD-pwwp3C-Eco-F	GGGGGAATTCATGGGAAAGTATGTCCGCAGGG
AD-pwwp3C-Eco-R	GGGGGAATTCTCATGTAGGGTTCTCTGATCTCACT
Bifc-TZF7C-PacI-F	CCCTTAATTAACATGGCGAGCCGAGAGCACCTCCTGC
Bifc-TZF7C-PacI-R	AAAGGCGCGCCCCTCTTCCATCTCCGCGTCCGCGTCG
Bifc-TZF7-PacI-R	AAAGGCGCGCCCCATCACAAGCTCGGACACCCACCC
BifcPWWP1-PacI-F	CCCTTAATTAACATGGCGGGGTGCTCGGAGGGGGGAG
BifcPWWP1-AscI-R	AAAGGCGCGCCCTGAAGGATCTCGCAAGGCAGGACT
BifcPWWP2-PacI-F	CCCTTAATTAACATGTCGCCGAAGACAGGAACTCCGG
BifcPWWP2-AscI-R	AAAGGCGCGCCCACGCTGTGCATCCCGTATGGCAGGA
BifcPWWP3-PacI-F	CCCTTAATTAACATGGGGAGCTGCGGCGCGGGAGCGG
BifcPWWP3-AscI-R	AAAGGCGCGCCCTGTAGGGTTCTCTGATCTCACTGGA
