# Supplementary material for: RNA Binding Protein OsTZF7 Traffics Between the Nucleus and Processing Bodies/Stress Granules and Positively Regulates Drought Stress in Rice
Source: Front Plant Sci. 2022 Feb 21;13:802337. doi: 10.3389/fpls.2022.802337 (PMC8899535; doi:10.3389/fpls.2022.802337)
Supplement: Supplementary file 2 [file Table_2.xlsx]

## Sheet: OE4 vs Nip
Supplementary Table 2. Differentially expressed genes identified from RNA-Seq (OE4 vs Nip).
ID	Nip_mean	OE4_mean	log2(fc)	P-Value	FDR	Description
Os01g0103075	1.24	0.001	-10.2761	0.000447313	0.0188501	Hypothetical protein
Os01g0115566	7.31	3.26333	-1.16353	0.0017309	0.0497573	Similar to Receptor-like kinase
Os01g0115600	6.18667	2.59667	-1.2525	2.26981e-08	5.78618e-06	Similar to LRK14
Os01g0128200	82.1167	31.6933	-1.3735	5.62539e-15	6.17733e-12	Similar to Nuclease I
Os01g0135700	37.71	17.7033	-1.09093	2.63719e-05	0.00205741	EF-HAND 2 domain containing protein
Os01g0183600	9.84333	4.79333	-1.03812	6.35543e-06	0.000615098	Cytochrome P450 family protein
Os01g0186900	66.19	15.4933	-2.09497	9.74563e-10	3.39326e-07	Similar to cDNA clone:001-117-G12, full insert sequence
Os01g0186950	42.3967	9.36333	-2.17886	8.06145e-13	6.76948e-10	Hypothetical protein
Os01g0217000	37.85	17.7167	-1.09519	5.22255e-07	8.10375e-05	Protein of unknown function DUF231, plant domain containing protein
Os01g0221100	17.8333	8.81667	-1.01627	0.000457211	0.0190846	GH3 auxin-responsive promoter family protein
Os01g0221600	6.37667	2.56	-1.31666	3.98304e-05	0.00284044	Aluminum-activated malate transporter, Malate-permeable anion channel, Facilitation of malate efflux from cell
Os01g0246400	19.03	49.4767	1.37847	6.09238e-05	0.00390884	Similar to Low molecular mass early light-inducible protein HV90, chloroplast precursor (ELIP)
Os01g0257300	4.46333	10.4833	1.2319	1.45379e-05	0.00123902	Similar to FPF1
Os01g0339500	5.08667	1.22333	-2.0559	1.25429e-11	7.16225e-09	Similar to No apical meristem protein
Os01g0343780	8.49667	3.38333	-1.32845	0.000226625	0.0112333	Hypothetical gene
Os01g0347600	9.13	29.1633	1.67547	1.70952e-07	3.27574e-05	Ervatamin B (EC 3.4.22.-) (ERV-B)
Os01g0382000	1.25667	15.9633	3.66709	0.000192911	0.00988835	Similar to Pathogenesis-related protein PRB1-2 precursor
Os01g0385000	0.001	1.55667	10.6042	2.14784e-07	4.03441e-05	Conserved hypothetical protein
Os01g0533900	6.67333	14	1.06895	4.87503e-08	1.14088e-05	Similar to Multidrug resistance protein 1 homolog
Os01g0547600	0.39	1.48667	1.93054	2.14261e-05	0.00175786	High-affinity nitrate transporter, Nitrate transport, Auxin signalin
Os01g0580500	8.08	20.0133	1.30853	1.89664e-06	0.000235439	ACC oxidase, Ethylene biosynthesi
Os01g0606900	6.88333	15.7567	1.19478	9.68648e-06	0.000889257	Heat shock protein DnaJ, N-terminal domain containing protein
Os01g0615100	11.0733	25.0133	1.17561	2.90722e-05	0.00223129	Chymotrypsin protease inhibitor, Salt and osmotic stress toleranc
Os01g0628900	2.05667	4.27	1.05393	4.72787e-05	0.00322932	Cytochrome P450 family protein
Os01g0666600	4.88333	10.96	1.16631	0.00072565	0.0268368	Conserved hypothetical protein
Os01g0692400	0.123333	5.52333	5.4849	1.4056e-16	1.91101e-13	Conserved hypothetical protein
Os01g0699600	11.2633	4.76	-1.2426	1.92032e-05	0.00160133	Serine/threonine protein kinase domain containing protein
Os01g0713200	44.4467	109.463	1.3003	1.60047e-10	7.25318e-08	Similar to Beta-glucanase
Os01g0714600	34.1133	15.3433	-1.15272	2.81288e-12	2.05925e-09	Similar to cDNA clone:J023088C01, full insert sequence
Os01g0726700	2.19333	14.8733	2.76153	0.000134877	0.00740552	Conserved hypothetical protein
Os01g0795000	4.89333	11.2067	1.19547	5.40116e-07	8.3356e-05	Subtilase
Os01g0823100	50.0967	123.567	1.3025	1.58982e-07	3.08781e-05	Alpha-expansin OsEXPA2
Os01g0837600	40.1767	89.48	1.15521	3.76337e-07	6.2835e-05	Similar to plant-specific domain TIGR01589 family protein
Os01g0845000	6.86667	3.35	-1.03545	1.68391e-06	0.000212731	Hypothetical conserved gene
Os01g0852800	0.636667	8.03333	3.65739	3.14291e-12	2.18861e-09	Conserved hypothetical protein
Os01g0864500	65.16	21.5267	-1.59786	4.31598e-10	1.76036e-07	Harpin-induced 1 domain containing protein
Os01g0869750	0.636667	8.03333	3.65739	3.14291e-12	2.18861e-09	Conserved hypothetical protein
Os01g0870400	0.456667	1.13333	1.31136	0.00125456	0.0392754	Similar to S-domain class receptor-like kinase3
Os01g0905200	17.8033	8.01	-1.15227	5.79205e-09	1.70483e-06	Exo70 exocyst complex subunit family protein
Os01g0905300	3.72667	0.98	-1.92703	2.10533e-08	5.41524e-06	Similar to Leucine zipper protein-like
Os01g0909400	16.3667	6.85333	-1.25588	1.36058e-06	0.000178548	Protein of unknown function DUF868, plant family protein
Os01g0919400	14.97	30.36	1.0201	0.000184054	0.0094854	Sucrose phosphate synthase, Sucrose synthesis in pollen germinatio
Os01g0940700	18.2067	56.5367	1.63472	3.55256e-08	8.66915e-06	Similar to Glucan endo-1,3-beta-glucosidase GII precursor (EC 3.2.1.39) ((1->3)- beta-glucan endohydrolase GII) ((1->3)-beta-glucanase isoenzyme GII) (Beta-1,3-endoglucanase GII)
Os01g0944900	1.64333	4.87667	1.56927	7.56315e-06	0.000717394	Similar to Glucan endo-1,3-beta-D-glucosidase
Os01g0947000	3.65333	8.2	1.16641	2.58044e-06	0.000297884	Similar to Beta-1,3-glucanase precursor
Os01g0963600	774.217	336.407	-1.20253	3.49837e-07	5.95566e-05	ABA/WDS induced protein family protein
Os01g0975900	37.95	127.137	1.74421	1.07475e-16	1.61502e-13	Similar to Tonoplast membrane integral protein ZmTIP1-2
Os02g0161100	0.09	0.533333	2.56704	0.00122224	0.0386876	Actin-binding FH2 domain containing protein
Os02g0179600	1.68	3.4	1.01707	0.000791765	0.0286874	Uncharacterized conserved protein UCP015417, vWA domain containing protein
Os02g0181300	46.1833	22.8267	-1.01665	8.5185e-06	0.00079222	WRKY transcription factor, Defense respons
Os02g0208500	102.973	49.65	-1.05241	0.000471947	0.0195001	Conserved hypothetical protein
Os02g0221900	17.9367	37.5333	1.06526	2.49572e-07	4.53855e-05	Cytochrome P450 family member, Homolog of Arabidopsis MORE AXILLARY GROWTH 1 (MAX1
Os02g0225900	1.14	0.23	-2.30933	3.58079e-05	0.00262141	Conserved hypothetical protein
Os02g0252400	0.1	2.01333	4.33151	6.94555e-11	3.30504e-08	Dof zinc finger transcriptional activator, Dof zinc finger transcription factor, Grain filling, GA response in aleurone cel
Os02g0298200	0.61	1.67	1.45297	0.000734904	0.0270956	Similar to Resistance protein candidate (Fragment)
Os02g0314600	15.71	6.96667	-1.17314	4.76009e-09	1.43058e-06	Peptidase A1 domain containing protein
Os02g0483500	3.43	12.4033	1.85445	7.98345e-12	4.84969e-09	Transferase family protein
Os02g0532800	4.33333	9.84	1.18318	0.000390314	0.0168332	7TM GPCR, rhodopsin-like domain containing protein
Os02g0540700	11.1167	3.26667	-1.76683	2.68468e-12	2.01711e-09	Similar to Arm repeat-containing protein
Os02g0552700	5.76333	1.45667	-1.98423	4.72923e-07	7.50134e-05	Conserved hypothetical protein
Os02g0563000	0.966667	3.35	1.79307	8.88224e-07	0.000129386	Hypothetical conserved gene
Os02g0570400	0.78	2.86667	1.87783	2.70375e-06	0.000308779	Similar to Ent-kaurene synthase 1A
Os02g0570700	1.80333	5.34333	1.56707	4.37332e-06	0.000454046	Cytochrome P450 family protein
Os02g0571100	2.84	6.55333	1.20634	1.28522e-05	0.00114312	Ent-copalyl diphosphate synthase, Defense against both fungal pathogen and bacterial pathogen, Biosynthesis of phytoalexi
Os02g0582900	136.277	360.823	1.40475	1.27262e-08	3.52763e-06	Conserved hypothetical protein
Os02g0583700	239.11	499.65	1.06324	9.75203e-05	0.00570554	Conserved hypothetical protein
Os02g0584700	23.53	8.96	-1.39293	1.97746e-09	6.48949e-07	Heavy metal transport/detoxification protein domain containing protein
Os02g0584800	50.64	18.8333	-1.42699	1.54759e-08	4.16843e-06	Heavy metal transport/detoxification protein domain containing protein
Os02g0585100	6.00333	1.71667	-1.80615	0.000242663	0.0118838	Similar to ATFP4
Os02g0589700	39.7833	14.8733	-1.41944	1.09805e-13	1.01131e-10	Lecithin:cholesterol/phospholipid:diacylglycerol acyltransferase domain containing protein
Os02g0624300	12.8733	5.82667	-1.14364	1.25764e-05	0.00112209	R2R3-type MYB transcription factor, Negative regulation of cold tolerance, Maintenance of Pi homeostasi
Os02g0650300	1.12667	0.206667	-2.44668	1.34032e-05	0.0011811	Iron-phytosiderophore transporter, Iron homeostasi
Os02g0651900	6.2	17.8633	1.52666	4.31505e-07	6.99994e-05	Hypothetical protein
Os02g0658800	26.37	70.7467	1.42376	1.68158e-09	5.64832e-07	Beta-expansin
Os02g0677300	16.1733	1.47667	-3.4532	3.88065e-15	4.43186e-12	Similar to CRT/DRE binding factor 1
Os02g0678200	6.48	52.7067	3.02392	2.79373e-53	2.65879e-49	SPX-MFS protein, Pi homeostasi
Os02g0696500	106.613	50.88	-1.06722	3.26053e-06	0.000363638	Concanavalin A-like lectin/glucanase domain containing protein
Os02g0703600	77.7	17.1933	-2.17607	6.80196e-19	1.49387e-15	Similar to Abscisic acid 8'-hydroxylase 1
Os02g0703700	5.02	1.08	-2.21666	5.39096e-11	2.61456e-08	Hypothetical protein
Os02g0731500	37.8067	15.92	-1.2478	2.57521e-14	2.45083e-11	Similar to cDNA, clone: J065098J18, full insert sequence
Os02g0732200	12.0233	5.03	-1.25721	1.76801e-07	3.36522e-05	Armadillo-like helical domain containing protein
Os02g0734400	8.19333	20.35	1.31251	3.30802e-08	8.142e-06	Similar to ABA-induced protein
Os02g0736900	4.84667	1.55667	-1.63853	0.00114779	0.037029	Conserved hypothetical protein
Os02g0740700	22.1633	10.5467	-1.07139	6.49854e-05	0.00410486	Matrix metalloproteinase, Plant development, Symplastic apoplastic transpor
Os02g0755500	13.5533	4.43	-1.61327	6.10328e-12	3.87232e-09	Similar to UDP-glycosyltransferase 85A8
Os02g0757100	179.283	83.6	-1.10067	0.000339944	0.0150945	Similar to Phi-1 protein
Os02g0759400	29.6633	8.44667	-1.81223	6.83959e-26	2.16975e-22	Zinc finger, RING/FYVE/PHD-type domain containing protein
Os02g0820200	3.49667	1.73333	-1.01243	0.00119199	0.0379826	Zinc finger, RING/FYVE/PHD-type domain containing protein
Os02g0823100	70.63	144.053	1.02825	1.16746e-06	0.000157972	Similar to Plasma membrane intrinsic protein (Plasma membrane integral protein ZmPIP1-5)
Os02g0823700	3.48667	7.98	1.19454	5.42929e-05	0.00354999	Similar to Xyloglucan endotransglucosylase/hydrolase 9
Os03g0105500	0.01	1.61333	7.3339	1.07798e-07	2.19839e-05	Conserved hypothetical protein
Os03g0115800	0.123333	47.2833	8.58263	2.05835e-10	9.1825e-08	Conserved hypothetical protein
Os03g0129400	22.2233	9.21333	-1.27028	0.000118941	0.00668559	Conserved hypothetical protein
Os03g0130300	8.9	19.5067	1.13209	0.000645074	0.024524	Similar to Cp-thionin
Os03g0132900	12.0567	28.35	1.23352	2.63679e-09	8.55488e-07	Similar to Chitinase 11
Os03g0150800	8.29667	17.84	1.10451	4.35828e-06	0.000454046	Pi transporter, Pi homeostasis, Selenite uptak
Os03g0184550	2.53667	0.463333	-2.45281	3.11733e-07	5.427e-05	Similar to Dihydroflavonol-4-reductase
Os03g0195100	0.65	2.94	2.1773	3.06511e-07	5.36882e-05	Putative aminotransferase, Disease resistance response against infection with rice blast fungu
Os03g0243750	3.17333	0.693333	-2.19438	4.77263e-05	0.00325211	Hypothetical protein
Os03g0264300	5.48333	2.69667	-1.02388	0.00129309	0.0401729	Similar to Protein kinase domain containing protein, expressed
Os03g0284600	14.7367	30.14	1.03227	2.03444e-06	0.000249294	Thioredoxin-like fold domain containing protein
Os03g0299700	0.106667	37.8933	8.47269	4.43563e-56	6.33209e-52	Conserved hypothetical protein
Os03g0307200	5.89333	2.12	-1.47502	0.00166412	0.0486146	Nicotianamine synthase 2, Nicotianamine biosynthesi
Os03g0307300	2.64	0.706667	-1.90144	0.0012925	0.0401729	Nicotianamine synthase 1 (EC 2.5.1.43) (S-adenosyl-L-methionine:S- adenosyl-L-methionine:S-adenosyl-methionine 3-amino-3- carboxypropyltransferase 1
Os03g0309300	0.0866667	1.3	3.90689	0.000984084	0.0332898	Hypothetical protein
Os03g0309400	0.01	0.41	5.35755	0.00056966	0.0224646	Pectin lyase fold domain containing protein
Os03g0320000	10.3267	4.84667	-1.09131	4.17136e-06	0.000441669	Similar to Small basic membrane integral protein ZmSIP2-1
Os03g0341600	14.5267	48.8233	1.74887	1.34327e-16	1.91101e-13	Pollen Ole e 1 allergen/extensin domain containing protein
Os03g0342100	4.29667	10.3033	1.26182	1.92377e-05	0.00160133	Pollen Ole e 1 allergen/extensin domain containing protein
Os03g0347900	9.78333	1.34667	-2.86093	4.46754e-17	7.50311e-14	Terpenoid synthase domain containing protein
Os03g0348900	22.1533	10.8467	-1.03027	3.79781e-05	0.00273126	Similar to CHY zinc finger family protein, expressed
Os03g0375200	0.47	1.39667	1.57126	0.000373457	0.0162321	Hypothetical conserved gene
Os03g0426350	4.48	13.9	1.63351	9.61341e-06	0.000888261	Conserved hypothetical protein
Os03g0434800	1.61	4.81333	1.57998	0.000285684	0.0131739	Similar to Peroxidase 2
Os03g0438000	1.97	4.34	1.1395	0.000665338	0.0249948	Hypothetical protein
Os03g0570100	0.41	1.56667	1.934	0.00011106	0.00635447	Similar to Cytochrome P450 79A1 (EC 1.14.13.41) (Tyrosine N-monooxygenase) (Cytochrome P450Tyr)
Os03g0607100	0.536667	2.49	2.21405	0.000945156	0.0325229	Hypothetical conserved gene
Os03g0611100	1.15333	6.01333	2.38236	7.71895e-07	0.000114783	Non-protein coding transcript
Os03g0625300	1.28333	3.13333	1.2878	7.11676e-05	0.00442681	Similar to nucleotide binding protein
Os03g0629800	0.001	13.48	13.7185	1.23181e-18	2.51209e-15	Conserved hypothetical protein
Os03g0640000	5.35333	14.62	1.44943	4.68285e-05	0.00321395	Patatin family protein
Os03g0644700	1.45333	3.07	1.07887	0.000806012	0.0290929	Conserved hypothetical protein
Os03g0648600	3	0.696667	-2.10642	6.27458e-05	0.00399878	Similar to Zinc finger, C3HC4 type family protein, expressed
Os03g0654600	14.84	7.09	-1.06563	0.000145008	0.00784114	Similar to Myb-like DNA-binding domain, SHAQKYF class family protein, expressed
Os03g0663500	0.373333	1.93333	2.37255	0.000449013	0.0188664	Similar to Osmotin precursor
Os03g0663600	7.23333	33.8467	2.22628	3.12759e-10	1.33277e-07	Similar to Pathogenesis-related thaumatin-like protein
Os03g0734000	1.73	7.07	2.03094	2.82609e-09	8.97739e-07	Pentatricopeptide repeat containing protein
Os03g0734500	5.21667	1.07333	-2.28103	4.53177e-06	0.000468791	Conserved hypothetical protein
Os03g0739700	9.52667	24.95	1.389	3.8386e-06	0.000415136	Uncharacterised protein family UPF0114 domain containing protein
Os03g0760300	27.7633	12.8733	-1.1088	0.000113838	0.00647445	Cytochrome P450 family protein
Os03g0793800	135.91	67.94	-1.00032	4.30409e-05	0.00302675	Plant lipid transfer protein and hydrophobic protein, helical domain containing protein
Os03g0809100	8.25667	2.68	-1.62333	2.23501e-07	4.14362e-05	Major facilitator superfamily protein
Os03g0820400	9.37333	2.77	-1.75868	6.00083e-06	0.000592836	Similar to ZPT2-13
Os03g0843800	0.763333	2.99333	1.97137	2.63743e-05	0.00205741	Methyl chloride transferase
Os04g0119800	1.21333	2.51333	1.05063	0.00142338	0.043141	Leucine-rich repeat domain containing protein
Os04g0125100	0.946667	2.47	1.38358	0.000839575	0.0298515	Hypothetical protein
Os04g0132400	0.001	0.46	8.84549	1.5007e-07	2.93468e-05	Hypothetical protein
Os04g0135400	1.76667	4.84	1.45398	0.000155177	0.00835938	Similar to OSIGBa0140L04.2 protein
Os04g0153000	0.03	0.633333	4.39993	4.0918e-05	0.00289889	Similar to OSIGBa0147M20.4 protein
Os04g0153200	0.346667	1.12667	1.70044	0.000180319	0.00934355	Similar to OSIGBa0147M20.2 protein
Os04g0171800	3.01333	0.743333	-2.01928	4.26467e-07	6.95775e-05	Similar to Cytochrome P450 79A1 (EC 1.14.13.41) (Tyrosine N-monooxygenase) (Cytochrome P450Tyr)
Os04g0178300	4	9.49667	1.24742	5.16241e-07	8.0542e-05	Similar to Isoform 3 of Syn-copalyl diphosphate synthase
Os04g0179200	3.58	8.26333	1.20676	0.000872749	0.0307367	Similar to Stem secoisolariciresinol dehydrogenase (Fragment)
Os04g0180400	1.17667	3.00333	1.35186	0.000563978	0.0222713	Similar to Cytochrome P450 99A2
Os04g0185600	0.0366667	2.26	5.94571	5.9835e-10	2.24783e-07	General substrate transporter domain containing protein
Os04g0188433	3.34667	0.743333	-2.17064	0.000602578	0.0233435	Similar to OSIGBa0102N07.2 protein
Os04g0201800	2.73333	1.00333	-1.44586	0.00115517	0.0370575	Similar to H0512B01.7 protein
Os04g0249600	3.92	9.35667	1.25514	0.000280714	0.0130532	Similar to senescence-associated protein DIN1
Os04g0308600	2.83	0.643333	-2.13716	0.000744402	0.0273884	Similar to H0211A12.11 protein
Os04g0340300	33.08	11.6933	-1.50027	5.51861e-13	4.7746e-10	Terpene synthase, (S)-limonene synthase, Defence against M. oryza
Os04g0341500	1.88667	0.383333	-2.29917	2.77194e-05	0.00213896	Similar to OSIGBa0159H11-OSIGBa0137A07.8 protein
Os04g0341900	1.26333	0.001	-10.303	9.47332e-07	0.000135119	Similar to OSIGBa0159H11-OSIGBa0137A07.10 protein
Os04g0345100	7.51667	16.09	1.098	0.000534455	0.0212821	Hypothetical gene
Os04g0353600	29.71	13.55	-1.13266	8.96309e-05	0.00536824	Similar to OSIGBa0092G14.1 protein
Os04g0354600	32.8367	16.3833	-1.00308	9.76666e-07	0.000137644	Similar to Acyl CoA reductase-like protein
Os04g0397800	0.001	1.58	10.6257	3.69496e-08	8.94024e-06	Conserved hypothetical protein
Os04g0423600	36.6533	80.68	1.13827	1.43944e-09	4.89255e-07	SET domain containing protein
Os04g0480200	5.16	17.3367	1.74838	2.8299e-09	8.97739e-07	Transporter, high affinity nitrate, Nar2 domain containing protein
Os04g0498900	1.45667	3.55333	1.2865	0.00127269	0.0397554	Similar to N-acetyltransferase ESCO1
Os04g0522500	3.00667	6.83667	1.18513	1.31432e-06	0.000173727	2OG-Fe(II) oxygenase domain containing protein
Os04g0556400	1.12667	4.02	1.83513	1.40455e-05	0.00121889	Similar to UDP-glycosyltransferase UGT93B9
Os04g0571600	9.07667	2.12333	-2.09583	4.09867e-12	2.72142e-09	Multi antimicrobial extrusion protein MatE family protein
Os04g0581000	2.7	7.55	1.48352	1.16122e-06	0.000157876	Similar to Flavanone 3-hydroxylase (Fragment)
Os04g0581100	1.72	4.08667	1.24852	0.00024523	0.011948	2OG-Fe(II) oxygenase domain containing protein
Os04g0586500	15.15	6.43667	-1.23493	6.16401e-10	2.28557e-07	Malectin-like carbohydrate-binding domain domain containing protein
Os04g0598900	0.55	1.49667	1.44425	0.000663084	0.024943	Similar to Wall-associated kinase-like protein
Os04g0604300	127.69	29	-2.13852	8.13694e-10	2.86812e-07	Similar to Xyloglucan endotransglucosylase/hydrolase protein 24 precursor (EC 2.4.1.207) (At-XTH24) (XTH-24) (Meristem protein 5) (MERI-5 protein) (MERI5 protein) (Endo-xyloglucan transferase) (Xyloglucan endo-1,4-beta-D-glucanase)
Os04g0607500	2.37333	1.12	-1.08342	0.000418522	0.017888	Ion transporter , Na+ transpor
Os04g0623200	1.17667	3.2	1.44337	0.000793658	0.0287196	Similar to H0215F08.2 protein
Os04g0657500	4.95	11.6567	1.23565	3.91226e-09	1.22746e-06	Lipase, class 3 family protein
Os04g0684100	16.8067	8.30667	-1.01669	9.03716e-09	2.55465e-06	Hypothetical conserved gene
Os04g0684900	90.57	36.9367	-1.29398	2.37954e-07	4.38311e-05	Component of the CCR4-NOTcomplex, Deadenylase, Deadenylation (poly(A) tail shortening), Development and stress respons
Os04g0688300	30.54	61.3233	1.00574	2.1863e-05	0.00178346	Haem peroxidase, plant/fungal/bacterial family protein
Os04g0688500	2.52	7.53	1.57923	0.000116707	0.00661132	Peroxidase (EC 1.11.1.7)
Os04g0690800	76.4633	174.117	1.18721	3.54209e-06	0.000388963	22-kDa Photosystem II protein, Photoprotectio
Os05g0104200	2.67	6.09	1.1896	0.000261881	0.0125175	Polygalacturonase inhibiting protein, Inhibitor of fungal polygalacturonase, Sheath blight resistanc
Os05g0111200	19.47	45.1233	1.21262	0.00119434	0.0380153	Similar to Amino acid selective channel protein
Os05g0135000	13.0767	3.63667	-1.84631	2.41694e-05	0.00193837	Haem peroxidase family protein
Os05g0158600	3.94333	7.97	1.01516	5.56518e-06	0.000551706	Similar to OsGA2ox1
Os05g0202800	53.75	24.5833	-1.12858	0.000185429	0.00953907	Similar to Metallothionein-like protein 3B
Os05g0211100	0.426667	2.28	2.41785	2.32484e-05	0.00187505	Similar to Cytochrome P450-like protein
Os05g0253200	5.51333	2.46667	-1.16036	4.2777e-08	1.01777e-05	Conserved hypothetical protein
Os05g0305200	1.68667	4.73	1.48767	2.61129e-05	0.00205741	Similar to TRAF-type zinc finger family protein
Os05g0355700	5.20333	2.06667	-1.33213	7.70652e-05	0.00473181	Conserved hypothetical protein
Os05g0361700	3.95667	12.5567	1.6661	0.000200318	0.0101586	Similar to EREBP-2 protein (Fragment)
Os05g0375400	122.05	60.89	-1.0032	5.58892e-08	1.28685e-05	Beta-glucanase precursor
Os05g0412800	7.3	15.34	1.07133	0.000118955	0.00668559	Similar to Glutathione S-transferase GST 41 (EC 2.5.1.18)
Os05g0472400	0.256667	2.46667	3.26459	4.58335e-09	1.39935e-06	Similar to Zinc transporter 9
Os05g0473101	5.71	12.4733	1.12728	2.41922e-06	0.000285418	Hypothetical gene
Os05g0474800	7.17333	3.44	-1.06024	1.96737e-08	5.15325e-06	WRKY transcription factor 70
Os05g0475700	5.17667	10.5633	1.02897	1.71575e-06	0.000213915	Nodulin-like domain containing protein
Os05g0525900	49.7567	200.603	2.01138	1.18327e-24	3.37836e-21	Similar to Zing finger transcription factor PEI1
Os05g0527000	0.423333	1.78667	2.0774	3.15213e-05	0.00239353	UDP-glucuronosyl/UDP-glucosyltransferase family protein
Os05g0528600	0.43	1.48333	1.78643	0.000141665	0.00771305	Flavin monooxygenase-like enzyme, Auxin biosynthesi
Os05g0542500	3.48333	9.27667	1.41314	1.85859e-05	0.00155614	Similar to Isoform 2 of Late embryogenesis abundant protein, group 3
Os05g0552800	3.46667	1.10667	-1.64733	0.000217667	0.0108647	Conserved hypothetical protein
Os05g0577500	13.2133	6.57667	-1.00657	0.000833389	0.0297535	EF-Hand type domain containing protein
Os05g0580500	1.17	0.456667	-1.3573	0.00109323	0.0356716	Similar to 10A19I.14
Os05g0582500	1.13	2.94	1.37949	3.9894e-05	0.00284044	Peptidase S10, serine carboxypeptidase domain containing protein
Os06g0122200	0.426667	1.17333	1.45943	0.000174905	0.00912929	Protein of unknown function DUF594 domain containing protein
Os06g0127100	1.2	0.103333	-3.53766	0.000443268	0.0187771	Dehydration-responsive element-binding protein 1C
Os06g0128800	2.42333	0.663333	-1.86919	0.000104594	0.00604507	C2 calcium/lipid-binding domain, CaLB domain containing protein
Os06g0133400	44.33	19.2967	-1.19993	9.9143e-05	0.0057768	Conserved hypothetical protein
Os06g0192800	31.4067	14.96	-1.06996	3.38846e-05	0.00252595	Similar to RING-H2 finger protein ATL1R (RING-H2 finger protein ATL8)
Os06g0199400	171.49	80.0067	-1.09993	1.04424e-11	6.08454e-09	Conserved hypothetical protein
Os06g0230000	0.0166667	1.40667	6.39917	4.84651e-07	7.64491e-05	Hypothetical conserved gene
Os06g0234700	0.001	0.533333	9.05889	1.24298e-05	0.00111249	Non-protein coding transcript
Os06g0261300	0.26	2.60667	3.32562	4.30525e-06	0.000451909	Conserved hypothetical protein
Os06g0267400	1.21	3.22667	1.41504	0.000594091	0.0231404	Similar to Cytochrome P450
Os06g0267450	5.42333	13.57	1.32317	1.07419e-09	3.6951e-07	Hypothetical protein
Os06g0293500	1.09667	4.14667	1.91883	5.40418e-10	2.11363e-07	Conserved hypothetical protein
Os06g0318600	48.87	21.6933	-1.1717	3.30638e-10	1.38824e-07	Peptidase S41 domain containing protein
Os06g0318800	50.85	22.51	-1.17568	0.0002494	0.0120689	Non-protein coding transcript
Os06g0326400	23.5633	11.6567	-1.01539	9.51684e-11	4.45435e-08	Phosphofructokinase domain containing protein
Os06g0346300	3.39333	7.90667	1.22037	4.33587e-06	0.000453456	Similar to ACX4 (ACYL-COA OXIDASE 4); acyl-CoA oxidase/ oxidoreductase
Os06g0483200	21.6333	10.41	-1.05529	6.33131e-06	0.000614848	Similar to cycloartenol synthase
Os06g0493600	1.93667	3.95333	1.02949	0.000271758	0.0127405	Phosphate (Pi) transporter, Pi homeostasi
Os06g0513050	0.76	5.78333	2.92783	0.000207545	0.010459	Conserved hypothetical protein
Os06g0543601	0.956667	3.03333	1.66482	0.000404119	0.0173243	Protein of unknown function DUF3778 domain containing protein
Os06g0559400	67.07	30.08	-1.15686	5.83772e-10	2.24783e-07	Conserved hypothetical protein
Os06g0559600	0.001	0.31	8.27612	2.51894e-08	6.36445e-06	Hypothetical conserved gene
Os06g0575400	1.95667	4.43	1.17891	4.40547e-05	0.00306782	Serine/threonine protein kinase-related domain containing protein
Os06g0579100	12.5233	29.2133	1.22201	2.97759e-07	5.24772e-05	Conserved hypothetical protein
Os06g0579200	4.53333	1.25333	-1.8548	5.95765e-10	2.24783e-07	Low-affinity cation transporter, Regulation of cadmium transport to the grain
Os06g0584400	48.0933	19.8967	-1.27331	0.000428015	0.0182392	Non-protein coding transcript
Os06g0591200	67.5033	242.49	1.84489	8.51913e-12	5.06729e-09	Conserved hypothetical protein
Os06g0591400	53.2233	137.183	1.36597	9.41883e-06	0.000873107	Conserved hypothetical protein
Os06g0606599	6.89	23.6033	1.77641	0.000109945	0.00630331	Hypothetical protein
Os06g0606700	48.5033	115.71	1.25436	9.66434e-05	0.00567905	Tetratricopeptide-like helical domain containing protein
Os06g0636700	20.3233	9.4	-1.1124	0.00124675	0.0392025	Esterase, SGNH hydrolase-type domain containing protein
Os06g0696600	61.2167	23.6667	-1.37107	1.02945e-14	1.08858e-11	Similar to Xyloglucan endo-transglycosylase homolog
Os06g0697000	385.18	192.27	-1.0024	3.65386e-06	0.000399698	Similar to Xyloglucan endo-transglucosylase/hydrolase 1
Os06g0698785	2.76333	1.35333	-1.02989	0.000489247	0.0200697	Similar to Choline monooxygenase
Os06g0700750	0.001	4.85	12.2438	1.7637e-11	9.50101e-09	Conserved hypothetical protein
Os07g0110000	9.32	38.3333	2.0402	4.30118e-30	1.75433e-26	Conserved hypothetical protein
Os07g0122000	0.773333	5.43667	2.81356	8.63036e-18	1.54003e-14	Protein of unknown function DUF1719, Oryza sativa family protein
Os07g0125201	11.4633	25.8867	1.17518	0.000264307	0.0125353	Allergen V5/Tpx-1 related family protein
Os07g0126100	11.4633	25.8867	1.17518	0.000264307	0.0125353	Allergen V5/Tpx-1 related family protein
Os07g0126500	11.4633	25.8867	1.17518	0.000264307	0.0125353	Allergen V5/Tpx-1 related family protein
Os07g0127600	3.59	17.33	2.27122	7.40992e-10	2.64451e-07	Allergen V5/Tpx-1 related family protein
Os07g0129200	34.0267	83.9933	1.30361	1.20213e-06	0.000161896	Pathogenesis-related 1a protein, Regulation of abiotic stress response
Os07g0129300	5.91333	52.6233	3.15366	2.9569e-05	0.00226334	Similar to PR1a protein
Os07g0153150	0.18	3.2	4.152	0.000210374	0.0105561	Conserved hypothetical protein
Os07g0162450	0.166667	8.41333	5.65764	3.12922e-28	1.11678e-24	Protein of unknown function DUF3778 domain containing protein
Os07g0175500	12.5067	5.23667	-1.25598	3.0463e-05	0.00231933	Similar to lipid binding protein
Os07g0178700	6.63333	16.12	1.28105	1.7001e-06	0.000212893	Similar to Low molecular mass early light-inducible protein HV90, chloroplast precursor (ELIP)
Os07g0218700	1.51	4.14333	1.45624	0.000600675	0.0233014	Cytochrome P450 family protein
Os07g0256866	0.001	0.85	9.73132	8.01568e-06	0.000750346	Hypothetical gene
Os07g0272800	2.61667	0.863333	-1.59974	2.08692e-05	0.00172207	Hypothetical protein
Os07g0283125	1.47	3.17667	1.1117	0.000781413	0.0283844	Similar to lectin-like receptor kinase 7
Os07g0412100	31.45	93.0767	1.56536	1.44649e-05	0.00123902	Similar to Granule-bound starch synthase Ib, chloroplast precursor (EC 2.4.1.21) (Fragment)
Os07g0414000	3.91	8.27	1.08072	1.26062e-06	0.000168187	Transferase domain containing protein
Os07g0416900	0.553333	2.23	2.01082	0.000262558	0.0125175	Similar to Omega-6 fatty acid desaturase, endoplasmic reticulum isozyme 2 (EC 1.14.19.-)
Os07g0417200	0.766667	2.92333	1.93094	4.77755e-06	0.000490662	Similar to Delta 12 oleic acid desaturase FAD2
Os07g0418700	1.36333	3.49667	1.35884	0.00106886	0.0352389	Proline-rich glycoprotein, ABA-dependent inhibition of root growt
Os07g0432201	269.67	794.247	1.55839	2.58748e-06	0.000297884	Similar to Thionin-like peptide
Os07g0511400	0.233333	37.0433	7.31068	5.71028e-50	4.07585e-46	Hypothetical protein
Os07g0522500	10.2967	21.2733	1.04687	2.72817e-06	0.000310327	Similar to PDR6 ABC transporter
Os07g0523400	10.19	35.6567	1.80702	1.61288e-07	3.11144e-05	Glucose-6-phosphate/phosphate-translocator precursor
Os07g0523600	25.02	84.9767	1.76398	2.3655e-06	0.000281406	Similar to Glucose-6-phosphate/phosphate-translocator precursor
Os07g0523965	25.02	84.9767	1.76398	2.3655e-06	0.000281406	Similar to Glucose-6-phosphate/phosphate-translocator precursor
Os07g0538000	1.17333	3.69	1.65301	2.61823e-08	6.55729e-06	Similar to hydrolase, hydrolyzing O-glycosyl compounds
Os07g0539900	7.47333	16.2933	1.12446	0.000256781	0.0123721	Similar to Beta-1,3-glucanase-like protein
Os07g0543100	2.71667	8.53	1.65071	1.35506e-07	2.68668e-05	Similar to Beta-amylase (EC 3.2.1.2)
Os07g0582450	4.97	1.00333	-2.30844	4.72122e-05	0.00322932	Hypothetical gene
Os07g0601900	4.17333	1.45667	-1.51853	1.14423e-06	0.000157062	Similar to NADPH HC toxin reductase (Fragment)
Os07g0611500	3.40333	8.10333	1.25157	3.60774e-05	0.00262759	C1-like domain containing protein
Os07g0638400	33.55	120.833	1.84863	1.16216e-14	1.18503e-11	Similar to 1-Cys peroxiredoxin
Os07g0663700	2.04333	5.13667	1.32991	2.17269e-06	0.000262849	Similar to Oxidoreductase, short chain dehydrogenase/reductase family protein, expressed
Os07g0663750	2.02667	5.41	1.41652	0.000671451	0.0251669	Hypothetical protein
Os07g0664600	9.91667	3.27667	-1.59763	1.09264e-06	0.000151436	Glucose/ribitol dehydrogenase family protein
Os07g0673400	22.7733	9.22333	-1.30399	7.53155e-09	2.15033e-06	Rossmann-like alpha/beta/alpha sandwich fold domain containing protein
Os07g0677200	59.6733	167.913	1.49256	3.34806e-16	4.15611e-13	Peroxidase
Os07g0677400	7.28	3.12333	-1.22085	0.000222102	0.0110282	Peroxidase
Os07g0680600	44.7833	20.2333	-1.14623	2.41554e-07	4.4209e-05	Protein of unknown function DUF3133 domain containing protein
Os08g0105901	5.52667	2.14667	-1.36431	6.98896e-05	0.00436634	Hypothetical gene
Os08g0112950	0.456667	12.63	4.78957	4.17676e-06	0.000441669	Hypothetical protein
Os08g0114200	2.22	4.58	1.04479	0.000256966	0.0123721	Similar to CEL5=CELLULASE 5 (Fragment)
Os08g0126700	18.1867	3.56667	-2.35023	6.8653e-12	4.26111e-09	Nucleotide-binding, alpha-beta plait domain containing protein
Os08g0139700	2.12333	7.63333	1.84598	4.55268e-10	1.83076e-07	Similar to terpene synthase 6
Os08g0140300	0.916667	4.07	2.15056	4.41192e-07	7.03714e-05	Aromatic L-amino acid decarboxylase (AADC), Senescence-induced serotonin biosynthesi
Os08g0167800	0.02	0.486667	4.60486	0.000767761	0.0279767	Similar to Sesquiterpene synthase
Os08g0203400	5.30333	11.8433	1.1591	0.000391003	0.0168332	Protein kinase, core domain containing protein
Os08g0211750	0.001	2.1	11.0362	9.31559e-08	1.95566e-05	Conserved hypothetical protein
Os08g0229601	1.79667	0.78	-1.20378	0.00042065	0.0179521	Hypothetical conserved gene
Os08g0243600	18.3533	8.13333	-1.17412	8.81196e-08	1.86363e-05	Haloacid dehalogenase-like hydrolase domain containing protein
Os08g0331000	12.5767	30.6567	1.28545	1.67453e-06	0.000212487	Conserved hypothetical protein
Os08g0351200	1.47333	0.263333	-2.48412	7.22047e-05	0.00448156	Hypothetical conserved gene
Os08g0369800	1.18333	0.286667	-2.04541	4.87271e-05	0.00328891	Hypothetical conserved gene
Os08g0445700	16.8767	8.26333	-1.03023	1.49415e-05	0.00126586	Class II trehalose-phosphate-synthase (TPS) gene family member, Salt stress tolerance, Control of yield-related trait
Os08g0481200	1.74	0.753333	-1.20773	0.000981393	0.0332381	Similar to Arm repeat containing protein
Os08g0482600	5.70333	2.78333	-1.03499	0.000861969	0.0305336	Cupredoxin domain containing protein
Os08g0495500	97.4333	43.23	-1.17238	1.40672e-12	1.11565e-09	Kelch related domain containing protein
Os08g0495800	38.9833	17.93	-1.12048	1.69513e-06	0.000212893	Raffinose synthase family protein
Os08g0496700	0.51	3.14333	2.62373	5.94793e-08	1.34777e-05	Myb/SANT-like domain domain containing protein
Os08g0556300	7.21667	14.7467	1.03098	0.00168323	0.0489389	Glycolipid transfer protein domain domain containing protein
Os09g0130700	0.66	2.26333	1.77791	0.000919055	0.0318446	Conserved hypothetical protein
Os09g0255400	2.31667	5.9	1.34866	8.87705e-07	0.000129386	Similar to Indole-3-glycerol phosphate synthase, chloroplast precursor (EC 4.1.1.48) (IGPS)
Os09g0273600	0.166667	1.61	3.27202	0.000963989	0.0328827	Hypothetical gene
Os09g0330000	0.13	0.663333	2.35122	0.00060375	0.0233573	UDP-glucuronosyl/UDP-glucosyltransferase family protein
Os09g0337500	1.25	3.06667	1.29474	3.09562e-06	0.000347964	Conserved hypothetical protein
Os09g0341600	3.21333	1.53333	-1.0674	0.000499539	0.020271	Cyclin-like F-box domain containing protein
Os09g0344500	19.31	7.25667	-1.41197	6.06136e-06	0.000595022	Similar to O-methyltransferase ZRP4 (EC 2.1.1.-
Os09g0344900	8.86667	4.31667	-1.03847	0.000623708	0.023967	Zinc finger, RING/FYVE/PHD-type domain containing protein
Os09g0381400	6.15333	31.66	2.36322	4.32427e-08	1.02035e-05	Similar to Ervatamin C (EC 3.4.22.-) (ERV-C)
Os09g0457700	0.276667	1.10333	1.99565	0.000959968	0.032824	Hypothetical protein
Os09g0457900	3.20667	0.0933333	-5.10254	5.32528e-12	3.4555e-09	AP2/ERF transcription factor, Regulation of the internode elongatio
Os09g0521350	1.54	0.02	-6.26679	1.38521e-05	0.0012092	Conserved hypothetical protein
Os09g0522000	12.0133	2.43667	-2.30166	2.91897e-06	0.000330712	Similar to Dehydration-responsive element-binding protein 1B
Os09g0524300	6.91667	3.38333	-1.03163	5.50077e-06	0.000547221	Multi antimicrobial extrusion protein MatE family protein
Os09g0537700	2.49667	0.2	-3.64193	9.24905e-07	0.000132698	S-like ribonuclease, Salinity tolerance, Abiotic stress response, Regulation of photomorphogenesi
Os09g0568700	0.27	2.55667	3.24323	0.000490239	0.0200815	RmlC-like jelly roll fold domain containing protein
Os10g0113201	2.86667	0.27	-3.40834	4.47586e-05	0.00310926	Hypothetical gene
Os10g0122500	3	8.6	1.51937	6.53535e-09	1.90399e-06	Hypothetical conserved gene
Os10g0144700	3.24333	1.33333	-1.28244	0.000190866	0.00980113	Cytochrome P450 domain containing protein
Os10g0153900	2.72	1.27667	-1.09122	0.0013986	0.0425707	Serine/threonine protein kinase domain containing protein
Os10g0166600	23.2933	8.12	-1.52037	5.81858e-08	1.32901e-05	Cytochrome P450 family protein
Os10g0189100	23.66	47.93	1.01848	1.76958e-05	0.00149036	Plastidic phosphoglucomutase, Starch synthesis in rice polle
Os10g0191300	348.847	727.03	1.05942	2.55869e-07	4.62362e-05	Similar to PR-1a pathogenesis related protein (Hv-1a) precursor
Os10g0397900	0.33	1.59	2.26849	0.00018375	0.0094854	CCAAT-binding transcription factor, subunit B domain containing protein
Os10g0403000	2.39667	5.95333	1.31267	0.000692142	0.0257981	Cytochrome P450 protein, CYP78A11, Regulation of leaf initiation rate and vegetative-reproductive phase chang
Os10g0409400	0.0666667	1.61333	4.59694	9.65892e-08	1.99835e-05	beta subunit of polygalacturonase 1, Abiotic stress respons
Os10g0416500	27.67	80.03	1.53222	2.60613e-11	1.37792e-08	Similar to Chitinase 1 precursor (EC 3.2.1.14) (Tulip bulb chitinase-1) (TBC-1)
Os10g0439800	1.32667	3.73	1.49137	9.44828e-05	0.00559664	Similar to H0813E03.1 protein
Os10g0450900	3.25	10.4533	1.68545	9.06937e-07	0.000131441	Similar to Glycine-rich cell wall structural protein 2 precursor
Os10g0456100	41.0433	4.26333	-3.26709	0.000116566	0.00661132	Similar to Brn1-like protein
Os10g0505900	2.40667	5.37	1.15789	5.26668e-06	0.000533224	Conserved hypothetical protein
Os10g0515900	0.001	0.49	8.93664	2.65919e-06	0.00030491	Cytochrome P450 family protein
Os10g0521900	15.5033	6.35	-1.28775	2.79741e-05	0.0021528	Similar to Membrane protein
Os10g0537100	0.59	2.49	2.07736	3.96511e-06	0.000425593	Hypothetical conserved gene
Os10g0542900	20.73	47.0167	1.18145	0.000632933	0.0242237	Similar to chitinase
Os10g0552600	31.93	78.0667	1.28979	2.8277e-08	7.02032e-06	Similar to Tfm5 protein
Os10g0553800	12.31	5.30333	-1.21486	1.23764e-07	2.47104e-05	Flavin-containing monooxygenase FMO family protein
Os10g0570200	9.39333	54.9967	2.54964	7.2619e-17	1.15186e-13	Similar to RIR1b protein precursor
Os10g0571600	4.11	12.6167	1.61812	1.35524e-13	1.20917e-10	No apical meristem (NAM) protein domain containing protein
Os10g0578600	0.75	4.67	2.63846	1.56073e-05	0.00131836	Methyltransferase type 11 domain containing protein
Os11g0104300	15.76	32.68	1.05214	0.000103953	0.00602023	Substrate of the SCF<sup>D3</sup> ubiquitination complex, Repressor of strigolactone (SL) signallin
Os11g0109616	1.09	0.353333	-1.62523	0.00112852	0.0364896	Hypothetical protein
Os11g0123600	0.666667	1.82333	1.45154	0.000446033	0.0188383	Hypothetical conserved gene
Os11g0139700	50.9633	24.31	-1.06791	5.02393e-11	2.51646e-08	Hypothetical conserved gene
Os11g0151400	4.35667	1.21	-1.84822	1.01523e-05	0.000929037	Cytochrome P450 family protein
Os11g0198250	7.87	2.28667	-1.78312	0.000470145	0.0194538	Hypothetical gene
Os11g0199801	3.18	0.666667	-2.25399	0.00096996	0.0329326	Conserved hypothetical protein
Os11g0206000	77.8667	0.0733333	-10.0523	1.15108e-08	3.22202e-06	Conserved hypothetical protein
Os11g0210201	29.9567	10.0167	-1.58047	7.04996e-09	2.03317e-06	Conserved hypothetical protein
Os11g0213000	0.416667	2.53333	2.60407	1.57015e-10	7.23054e-08	Similar to Protein kinase domain containing protein, expressed
Os11g0224900	1.55667	0.03	-5.69735	0.000765196	0.0279732	Similar to NBS-LRR protein (Fragment)
Os11g0256900	22.5333	9.46333	-1.25164	5.35637e-06	0.000536596	SAM dependent carboxyl methyltransferase family protein
Os11g0264000	0.0166667	0.456667	4.7761	0.000371656	0.0162002	Cupredoxin domain containing protein
Os11g0282700	0.273333	5.90333	4.4328	3.8952e-30	1.75433e-26	Homeodomain-like containing protein
Os11g0285000	1.15333	0.41	-1.49211	0.000163757	0.0086904	Similar to Beta-amyrin synthase
Os11g0427800	15.36	35.8967	1.22467	1.70758e-08	4.51417e-06	Similar to Lipid transfer protein LPT III
Os11g0440866	0.001	0.843333	9.71996	0.000256191	0.0123721	Non-protein coding transcript
Os11g0454300	9.64	26.39	1.45289	4.60717e-09	1.39935e-06	Similar to Water-stress inducible protein RAB21
Os11g0474800	2.40667	5.91	1.29612	6.32667e-08	1.41119e-05	Similar to Isoform 2 of Stemar-13-ene synthase
Os11g0513000	0.743333	0.196667	-1.91826	0.00153724	0.0459098	Hypothetical conserved gene
Os11g0513500	2.27667	0.446667	-2.34965	0.000289259	0.0132776	Conserved hypothetical protein
Os11g0513700	0.98	0.13	-2.91427	3.2538e-05	0.00244472	Protein kinase-like domain containing protein
Os11g0513900	2.87667	0.926667	-1.63428	3.24949e-06	0.000363638	Conserved hypothetical protein
Os11g0516800	1.54333	0.62	-1.31571	6.37603e-05	0.00404887	Hypothetical protein
Os11g0518900	16.36	7.96667	-1.03812	6.51266e-10	2.38388e-07	Conserved hypothetical protein
Os11g0542100	2.36667	4.90333	1.05091	8.23963e-05	0.00501598	Zinc finger, RING-type domain containing protein
Os11g0591800	8.84667	18.5533	1.06847	0.00128988	0.0401606	Barwin domain containing protein
Os11g0623800	0.0166667	0.53	4.99095	0.000151539	0.00817881	Similar to NB-ARC domain containing protein
Os11g0625900	0.24	0.743333	1.63097	0.000445423	0.0188383	Protein kinase, core domain containing protein
Os11g0641500	1.77	4.12667	1.22123	5.04878e-05	0.00338375	Cupredoxin domain containing protein
Os11g0657850	0.246667	0.826667	1.74474	3.41551e-05	0.00253949	Hypothetical gene
Os11g0674400	0.216667	1.60667	2.89052	1.65732e-06	0.000211254	Similar to NB-ARC domain containing protein, expressed
Os11g0687100	4.81333	11.8233	1.29653	2.1546e-06	0.000262849	von Willebrand factor, type A domain containing protein
Os11g0690466	1.03667	2.14	1.04566	0.00152343	0.045545	Hypothetical protein
Os11g0691300	3.31	7.55667	1.19092	9.78661e-07	0.000137644	Similar to Protein kinase
Os11g0695000	3.78	12.5167	1.72739	3.57548e-10	1.47947e-07	Similar to Leucine Rich Repeat family protein
Os12g0102600	14.99	33.06	1.14109	2.62282e-10	1.15206e-07	Similar to HCF152
Os12g0104300	15.3	31.05	1.02106	0.000766703	0.0279767	Clp, N-terminal domain containing protein
Os12g0121600	0.556667	2.04	1.87368	1.65742e-06	0.000211254	Cation/H+ exchanger domain containing protein
Os12g0136500	73.8033	27.5567	-1.42128	1.77388e-18	3.3764e-15	Non-protein coding transcript
Os12g0169300	0.04	2.16	5.75489	7.36006e-08	1.6041e-05	Conserved hypothetical protein
Os12g0257600	1.87333	8.58	2.19537	5.18036e-06	0.00052635	Similar to Laccase-25
Os12g0406000	4.49667	1.44333	-1.63945	2.97132e-05	0.00226829	Conserved hypothetical protein
Os12g0414500	0.633333	0.04	-3.98489	0.00019756	0.0100544	Aminoacyl-tRNA synthetase, class II (D, K and N)-like domain containing protein
Os12g0431100	3.60333	13.5033	1.90591	3.52033e-12	2.39307e-09	ATPase, AAA-type, core domain containing protein
Os12g0439201	11.1433	26.4233	1.24563	3.89404e-05	0.00278643	Hypothetical gene
Os12g0441300	0.683333	3.72333	2.44593	0.00169677	0.0491324	O-methyltransferase, family 2 protein
Os12g0448900	11.3667	5.29333	-1.10256	1.4773e-05	0.00125531	Fatty acid alpha-dioxygenase family, Enzyme that oxygenates fatty acids into 2R-hydroperoxide
Os12g0460100	5.96333	2.27	-1.39343	8.30015e-07	0.000122786	Protein of unknown function DUF761, plant domain containing protein
Os12g0516800	0.6	2.17	1.85466	7.94204e-08	1.70491e-05	Hypothetical conserved gene
Os12g0520200	7.70333	41.27	2.42154	1.67623e-16	2.17536e-13	Similar to phenylalanine ammonia-lyase
Os12g0521101	2.26333	16.36	2.85365	1.99655e-14	1.96564e-11	Hypothetical protein
Os12g0528801	0.0966667	2.89333	4.90357	0.000157239	0.00845446	Hypothetical gene
Os12g0534200	48.4867	23.46	-1.04739	1.22664e-06	0.000164422	Similar to Acyl carrier protein I, chloroplast precursor (ACP I)
Os12g0551200	0.213333	0.643333	1.59246	0.000947577	0.0325229	Armadillo-like helical domain containing protein
Os12g0555000	33.5833	75.98	1.17787	3.58937e-07	6.06391e-05	Similar to Probenazole-inducible protein PBZ1
Os12g0555100	17.1567	6.32	-1.44077	0.000354022	0.0155742	Similar to Probenazole-inducible protein PBZ1
Os12g0555500	43.8	103.687	1.24323	4.36945e-07	7.03714e-05	Pathogen resistance protein PBZ1, 17 kDa RNase, Disease resistanc
Os12g0564100	1.9	0.893333	-1.08873	0.00101067	0.0338284	Similar to Myb-like DNA-binding domain containing protein, expressed
Os12g0609600	19.58	6.44333	-1.6035	4.73008e-06	0.00048754	Auxin responsive SAUR protein domain containing protein
Os12g0614600	1.86	4.25667	1.19442	2.34892e-06	0.000281406	Serine/threonine protein kinase domain containing protein
Os12g0617250	1.68	4.33667	1.36813	7.89091e-05	0.00483462	Hypothetical gene
Os12g0617400	1	3.50667	1.8101	1.57321e-06	0.000203243	Viviparous-14
Os12g0628600	5.32333	34.26	2.68612	1.72745e-09	5.73494e-07	Similar to Thaumatin-like pathogenesis-related protein 3 precursor

## Sheet: Ri8 vs Nip
Supplementary Table 2. Differentially expressed genes identified from RNA-Seq (Ri8 vs Nip).
ID	Nip_mean	Ri8_mean	log2(fc)	P-Value	FDR	Description
Os01g0108400	1.39	10.0533	2.85452	5.60122e-10	6.02909e-08	Helix-loop-helix DNA-binding domain containing protein
Os01g0108500	0.136667	1.44	3.39734	2.48054e-05	0.00089001	Protein of unknown function DUF3778 domain containing protein
Os01g0110700	1.20667	0.486667	-1.31002	0.00188895	0.032037	Similar to Phosphoenolpyruvate carboxylase (EC 4.1.1.31)
Os01g0111700	1.68333	4.13	1.29482	0.00238355	0.0380246	Conserved hypothetical protein
Os01g0116200	0.0233333	0.496667	4.41181	3.75988e-05	0.0012596	Protein kinase, core domain containing protein
Os01g0123900	60.43	151.943	1.3302	1.63443e-05	0.000619862	Similar to Bowman-Birk type proteinase inhibitor (EBI)
Os01g0124100	10.2767	50.4033	2.29415	2.41071e-31	1.40937e-28	Proteinase inhibitor I12, Bowman-Birk family protein
Os01g0124200	94.1233	351.553	1.90112	1.20424e-21	3.81975e-19	Similar to Bowman Birk trypsin inhibitor
Os01g0124401	27.4667	55.1167	1.00481	0.000633563	0.0135512	Similar to Bowman-Birk type bran trypsin inhibitor
Os01g0124550	0.0166667	0.856667	5.6837	3.361e-08	2.6652e-06	Hypothetical protein
Os01g0124600	0.0533333	4.99667	6.54978	7.5451e-09	6.7557e-07	Similar to cDNA clone:001-125-E08, full insert sequence
Os01g0124650	38.23	207.163	2.43799	4.45469e-32	2.95158e-29	Hypothetical conserved gene
Os01g0124700	48.12	237.42	2.30273	8.67632e-25	3.40386e-22	Hypothetical protein
Os01g0126100	1.17333	5.15667	2.13583	2.27415e-11	3.02705e-09	Multicopper oxidas
Os01g0128000	3.84333	12.1733	1.66329	3.0835e-10	3.49573e-08	Myb transcription factor domain containing protein
Os01g0129600	7.28	2.88	-1.33787	0.000127296	0.00359232	Similar to LBD40 (LOB DOMAIN-CONTAINING PROTEIN 40)
Os01g0132000	11.1567	29.56	1.40574	2.8993e-07	1.83927e-05	Similar to Wound-induced protease inhibitor (WIP1)
Os01g0135700	37.71	12.9767	-1.53903	1.65619e-10	1.96737e-08	EF-HAND 2 domain containing protein
Os01g0136100	1.04667	3.8	1.8602	0.000170494	0.00458382	16.9 kDa class I heat shock protein 1
Os01g0138800	1.82	12.6633	2.79865	7.08506e-32	4.59235e-29	Peptidase C26 domain containing protein
Os01g0154500	0.28	0.001	-8.12928	0.00228865	0.0368259	Protein of unknown function DUF674 domain containing protein
Os01g0154950	0.156667	0.836667	2.41695	2.38115e-05	0.000861387	Hypothetical gene
Os01g0155000	58.4733	26.6433	-1.134	0.000366432	0.00856232	Alpha/beta hydrolase fold-3 domain containing protein
Os01g0155800	30.0867	932.827	4.95441	4.09599e-09	3.86475e-07	Conserved hypothetical protein
Os01g0160800	3.84667	23.3633	2.60257	3.64565e-15	7.3445e-13	Similar to Protein synthesis inhibitor II (EC 3.2.2.22) (Ribosome-inactivating protein II) (rRNA N-glycosidase)
Os01g0165100	1.98	4.27333	1.10986	0.000401848	0.00920945	Conserved hypothetical protein
Os01g0186000	4.78667	10.2033	1.09195	0.00112502	0.0214472	Similar to WRKY transcription factor 10
Os01g0186900	66.19	12.78	-2.37273	2.85255e-18	7.33203e-16	Similar to cDNA clone:001-117-G12, full insert sequence
Os01g0186950	42.3967	3.25333	-3.70396	4.85864e-24	1.85725e-21	Hypothetical protein
Os01g0187200	1.28	0.236667	-2.43522	0.0002707	0.00665939	Non-protein coding transcript
Os01g0187300	0.48	0.001	-8.90689	4.37388e-05	0.00144581	Hypothetical conserved gene
Os01g0187600	0.816667	3.05667	1.90414	8.88298e-07	4.98785e-05	Similar to Cytokinin dehydrogenase 1
Os01g0187900	14.4133	30.1467	1.06459	1.24625e-06	6.6508e-05	Similar to Transcription factor MYBS2
Os01g0192000	84.57	35.8367	-1.23871	1.44606e-05	0.000560671	CCCH-type zinc finger protein, Negative regulator for leaf senescenc
Os01g0201100	5.37	13.33	1.31168	4.81802e-09	4.47521e-07	Similar to xylosyltransferase oxt
Os01g0206700	15.4167	32.14	1.05988	4.63478e-08	3.56162e-06	Similar to Serine/threonine protein kinase (CBL-interacting protein kinase 20)
Os01g0210550	9.10667	20.49	1.16993	0.00301608	0.0456253	Hypothetical gene
Os01g0220100	1.61	8.96	2.47644	6.06949e-15	1.19058e-12	Similar to Cellulase
Os01g0225000	5.70667	11.62	1.02589	0.00313334	0.0467118	Mitochondrial carrier protein domain containing protein
Os01g0226666	1.97	5.24	1.41137	0.000245018	0.00619631	Hypothetical protein
Os01g0228450	2.75333	6.52	1.24369	0.00133189	0.0244036	Hypothetical protein
Os01g0234850	0.001	0.163333	7.35168	0.00173599	0.0300407	Hypothetical conserved gene
Os01g0237500	0.243333	2.5	3.36092	7.52263e-05	0.00230046	NmrA-like family protein
Os01g0253800	10.79	4	-1.43162	0.000284542	0.00695973	Conserved hypothetical protein
Os01g0262401	0.001	5.66667	12.4683	6.93094e-11	8.61053e-09	Hypothetical genes
Os01g0276900	1.61333	3.95	1.29181	0.00192685	0.0325686	Conserved hypothetical protein
Os01g0293000	0.3	7.14	4.57289	4.33946e-27	1.90273e-24	S-adenosyl-l-methionine synthetase, Histone H3K4me3 and DNA methylation, Regulation of gene expression related to flowerin
Os01g0296200	4.36667	10.58	1.27674	4.16538e-06	0.000185921	Similar to polygalacturonase
Os01g0307686	4.94	13.7833	1.48034	1.84897e-06	9.17288e-05	Similar to embryonic abundant protein-like
Os01g0311800	1.42333	4.64	1.70485	2.87805e-10	3.28781e-08	Similar to Pectin methylesterase 8 (Fragment)
Os01g0327100	43.5067	109.297	1.32894	1.80917e-12	2.71066e-10	Haem peroxidase family protein
Os01g0337500	2.19333	4.78667	1.1259	9.66008e-06	0.000394015	Similar to H+-pyrophosphatase (Fragment)
Os01g0339500	5.08667	1.62	-1.65073	3.63909e-08	2.86288e-06	Similar to No apical meristem protein
Os01g0347300	0.566667	1.60333	1.5005	0.00130124	0.0239759	Conserved hypothetical protein
Os01g0347600	9.13	22.98	1.33169	2.86083e-05	0.00100378	Ervatamin B (EC 3.4.22.-) (ERV-B)
Os01g0348900	151.253	2018.45	3.73821	1.49553e-68	4.95451e-65	Jacalin-related mannose-binding lectin, Salinity toleranc
Os01g0350000	3.22	7.42667	1.20565	6.57631e-06	0.000278126	Transferase family protein
Os01g0353400	0.001	0.536667	9.06788	0.00176977	0.0305367	Similar to Glutathione S-transferase GST 8 (EC 2.5.1.18)
Os01g0355250	5.52333	0.16	-5.1094	2.14052e-07	1.39349e-05	Similar to Salt stress-induced protein
Os01g0355800	0.786667	2.32667	1.56444	0.00119619	0.0225161	Similar to Esterase PIR7A
Os01g0368900	0.546667	4.19	2.93822	3.54847e-09	3.41294e-07	Similar to Glutaredoxin-C1
Os01g0374000	0.08	0.896667	3.4865	0.000764843	0.015641	Similar to Glutathione S-transferase I (EC 2.5.1.18) (GST-I) (GST-29) (GST class- phi)
Os01g0382000	1.25667	11.22	3.1584	0.000260196	0.00645974	Similar to Pathogenesis-related protein PRB1-2 precursor
Os01g0382400	122.627	292.037	1.25188	1.3705e-05	0.000534155	Similar to Pathogenesis-related protein PRB1-2 precursor
Os01g0384800	112.073	46.3067	-1.27515	3.72911e-11	4.8133e-09	Conserved hypothetical protein
Os01g0495701	0.166667	2.4	3.848	5.80371e-12	8.35958e-10	Hypothetical conserved gene
Os01g0508100	3.77667	8.85	1.22856	0.000840315	0.0168606	Ferritin/ribonucleotide reductase-like family protein
Os01g0536400	2.97333	0.856667	-1.79528	1.94954e-05	0.000721185	Isopenicillin N synthase family protein
Os01g0543600	0.793333	2.81667	1.82799	9.24622e-08	6.70767e-06	Cytochrome P450 domain containing protein
Os01g0584900	2.14667	6.86333	1.67681	2.50908e-08	2.02739e-06	WRKY transcription factor 28-like (WRKY5) (WRKY transcription factor 77)
Os01g0586800	0.226667	3.06333	3.75646	1.11215e-08	9.6959e-07	Similar to WRKY transcription factor 5 (Fragment)
Os01g0588100	8.48667	56.4133	2.73277	3.38909e-20	9.62371e-18	Similar to Hypersensitive-induced response protein
Os01g0597600	10.65	2.25667	-2.23859	8.23676e-08	6.00458e-06	Amino acid transporter, transmembrane domain containing protein
Os01g0602466	1.03333	2.76667	1.42084	1.06717e-05	0.000430565	Hypothetical protein
Os01g0606900	6.88333	17.7067	1.36311	1.23414e-07	8.55748e-06	Heat shock protein DnaJ, N-terminal domain containing protein
Os01g0607100	0.196667	1.37	2.80035	7.45701e-05	0.00228417	Bifunctional inhibitor/plant lipid transfer protein/seed storage domain containing protein
Os01g0608000	0.436667	2.73	2.6443	4.17234e-09	3.92437e-07	Hypothetical conserved gene
Os01g0608300	0.0633333	0.826667	3.70627	2.82315e-05	0.000992631	Similar to aspartic proteinase nepenthesin-2
Os01g0609200	0.313333	0.91	1.53817	7.32669e-05	0.00225205	Similar to Pleiotropic drug resistance protein 3
Os01g0609300	8.79	19.2733	1.13267	2.18955e-06	0.000105466	Similar to Pleiotropic drug resistance protein 3
Os01g0613500	0.633333	3.3	2.38143	1.52841e-08	1.29096e-06	Peptidase C1A, papain family protein
Os01g0615050	5.32	19.5933	1.88086	1.53441e-08	1.29237e-06	Proteinase inhibitor I13, potato inhibitor I family protein
Os01g0615100	11.0733	97.3333	3.13584	1.12209e-44	1.52074e-41	Chymotrypsin protease inhibitor, Salt and osmotic stress toleranc
Os01g0615500	7.58	3.33	-1.18668	6.18506e-05	0.00195561	ABC transporter-like domain containing protein
Os01g0623600	0.303333	1.00667	1.73061	0.00318734	0.047304	Glycoside hydrolase, family 28 protein
Os01g0626400	4.75333	11.1267	1.22701	1.39177e-06	7.31868e-05	WRKY transcription factor, Control of flowering time and plant heigh
Os01g0627967	7.52333	2.04	-1.8828	2.89676e-06	0.000134953	Hypothetical protein
Os01g0628000	0.976667	0.0633333	-3.94683	0.00152927	0.0272383	Cytochrome P450 family protein
Os01g0628900	2.05667	7.29333	1.82627	1.21294e-09	1.23518e-07	Cytochrome P450 family protein
Os01g0628950	0.001	0.276667	8.11201	0.000732368	0.0151221	Hypothetical protein
Os01g0631700	18.1833	8.1	-1.16662	4.0864e-06	0.000182669	Similar to Ser Thr specific protein kinase-like protein
Os01g0636400	70.7933	30.2233	-1.22795	1.78508e-06	8.94397e-05	Alpha/beta hydrolase family protein
Os01g0647200	0.55	75.64	7.10357	3.20426e-138	9.55382e-134	Hypothetical conserved gene
Os01g0660200	16.2933	49.0833	1.59095	1.78588e-19	4.93034e-17	Acidic class III chitinase OsChib3a precursor (Chitinase) (EC 3.2.1.14)
Os01g0663051	8.22333	1.15333	-2.83391	5.80589e-07	3.40095e-05	Similar to SANT/MYB protein
Os01g0677900	2.4	5.56	1.21205	1.05461e-07	7.50223e-06	Protein of unknown function DUF2921 domain containing protein
Os01g0678100	1.76333	4.27	1.27593	5.09194e-07	3.00636e-05	Protein of unknown function DUF2921 domain containing protein
Os01g0687400	4.36667	10.2767	1.23477	2.84434e-06	0.000132926	Similar to Chitinase (EC 3.2.1.14)
Os01g0691100	1.94	5.77333	1.57335	6.18293e-05	0.00195561	Plant lipid transfer protein/seed storage/trypsin-alpha amylase inhibitor domain containing protein
Os01g0692400	0.123333	15.1133	6.93712	1.99288e-29	1.02448e-26	Conserved hypothetical protein
Os01g0699600	11.2633	3.58	-1.6536	8.16498e-09	7.24545e-07	Serine/threonine protein kinase domain containing protein
Os01g0700400	0.5	0.0433333	-3.52838	0.00256318	0.0401597	Hypothetical protein
Os01g0700500	1.05667	0.13	-3.02294	0.000374793	0.00870993	Similar to Flavonoid 3-monooxygenase
Os01g0701500	0.753333	2	1.40864	0.00229797	0.0368962	Cytochrome P450 family member, Homolog of Arabidopsis MORE AXILLARY GROWTH 1 (MAX1), Functionally incomplete P450 protein as a result of a premature stop codo
Os01g0704100	44.3833	12.7933	-1.79463	7.85297e-07	4.47695e-05	Nitrate transporter, Nitrate transpor
Os01g0706600	8.56	22	1.36182	6.77041e-07	3.92737e-05	Conserved hypothetical protein
Os01g0720400	18.1433	57.6367	1.66755	6.41924e-09	5.78235e-07	HAD-superfamily subfamily IB hydrolase, hypothetical 1 protein
Os01g0721300	0.48	1.23	1.35755	0.00338521	0.049672	Similar to cDNA clone:J013002N02, full insert sequence
Os01g0721400	0.336667	1.27333	1.91922	0.000139831	0.00388557	NB-ARC domain containing protein
Os01g0726700	2.19333	7.38667	1.7518	2.63624e-05	0.000937909	Conserved hypothetical protein
Os01g0727700	4.30667	12.8133	1.573	5.34926e-05	0.0017113	Hypothetical conserved gene
Os01g0731100	6.03333	14.1433	1.22909	3.03307e-05	0.00105524	Similar to Pathogen-related protein
Os01g0740400	3.45	1.49667	-1.20484	0.000722365	0.0149533	Protein of unknown function DUF1005 family protein
Os01g0741200	2.63333	1.16333	-1.17863	0.00242819	0.0385716	Similar to LysM type receptor kinase (Fragment)
Os01g0742400	1.57	4.09	1.38134	6.6686e-08	4.95804e-06	Hypothetical conserved gene
Os01g0746400	0.606667	2.25667	1.89522	0.000838727	0.0168514	Carotenoid cleavage dioxygenase 8, Control of lateral bud outgrowth, Regulation of tillering, Strigolactones biosynthesi
Os01g0754800	0.486667	3.04333	2.64465	1.87875e-06	9.27433e-05	Hypothetical protein
Os01g0757200	18.8567	39.1033	1.05222	2.53723e-06	0.00012027	GA 2-oxidase3, GA metabolis
Os01g0764800	8.97667	18.4267	1.03754	1.02024e-05	0.000415001	Indole-3-acetic acid (IAA)-amido synthetase, Disease resistance, Abiotic stress toleranc
Os01g0765600	24.8167	9.40667	-1.39955	3.54094e-06	0.00016168	EF-Hand type domain containing protein
Os01g0781100	1.93667	0.54	-1.84254	9.81596e-09	8.65895e-07	Similar to NBS-LRR protein (Fragment)
Os01g0788400	7.94333	17.58	1.14612	1.63782e-07	1.10001e-05	Similar to Pectinesterase (EC 3.1.1.11) (Fragment)
Os01g0793300	0.436667	1.85667	2.08811	0.000215329	0.00557312	Di-copper centre-containing domain containing protein
Os01g0793800	3.16667	9.06333	1.51708	1.04728e-06	5.75058e-05	Conserved hypothetical protein
Os01g0794400	7.93	21.46	1.43626	9.54818e-08	6.89319e-06	Thioredoxin domain 2 containing protein
Os01g0795400	1.20333	2.71	1.17126	0.000949768	0.018606	Similar to Subtilase
Os01g0800500	4.21	10.1833	1.27432	1.58547e-06	8.12241e-05	Purple acid phosphatase, N-terminal domain containing protein
Os01g0803900	10.2867	2.9	-1.82665	7.1205e-07	4.09855e-05	Cytochrome P450 family protein
Os01g0827300	75.5733	29.3	-1.36698	0.000197943	0.00520446	Putative laccase precursor, Abiotic stress respons
Os01g0827700	2.94667	1.01333	-1.53998	0.00197763	0.0332011	Lipase, GDSL domain containing protein
Os01g0832600	0.316667	1.26667	2	0.00185369	0.0316416	Similar to Leucoanthocyanidin dioxygenase-like protein
Os01g0836600	22.5167	7.64667	-1.55809	1.50311e-06	7.80778e-05	ATP-binding cassette (ABC) transporter, Half-size ABC transporter of the G family, Pollen wall formatio
Os01g0837600	40.1767	114.61	1.5123	4.38488e-17	1.0214e-14	Similar to plant-specific domain TIGR01589 family protein
Os01g0839100	6.28667	15.6433	1.31518	3.83495e-07	2.35005e-05	Zinc finger, C2H2 domain containing protein
Os01g0844300	0.676667	2.09	1.62699	0.000219855	0.00566569	Similar to Peptidylprolyl isomerase
Os01g0850800	4.58	1.49	-1.62004	6.32531e-06	0.000268272	Laccase-8
Os01g0854800	19	7.31667	-1.37674	5.03464e-05	0.00163166	Similar to Cytochrome P450 86A1 (EC 1.14.-.-) (CYPLXXXVI) (P450-dependent fatty acid omega-hydroxylase)
Os01g0855200	17.91	49.0233	1.4527	3.24487e-09	3.1412e-07	Tetratricopeptide-like helical domain containing protein
Os01g0859100	1.04	3.53667	1.76581	2.1481e-06	0.000103974	Similar to WIP1 protein (Fragment)
Os01g0859300	0.25	2.26	3.17632	1.14639e-07	8.02367e-06	bZIP transcription factor, Stress response and ABA signal transduction, Regulation of plant fertilit
Os01g0871500	82.4667	215.947	1.38879	3.68448e-16	7.9606e-14	TGF-beta receptor, type I/II extracellular region family protein
Os01g0871600	1.15	5.47333	2.25079	7.28655e-14	1.28554e-11	Similar to Peptide transporter PTR2-B
Os01g0878400	3.81	9.4	1.30287	2.3197e-06	0.000111018	Amino acid transporter, transmembrane domain containing protein
Os01g0883800	2.55667	8.00333	1.64634	1.62379e-06	8.29023e-05	Similar to GA C20oxidase2
Os01g0885700	1.21667	4.18333	1.78172	5.64149e-11	7.09733e-09	Protein kinase-like domain containing protein
Os01g0891000	1.23	0.35	-1.81323	0.00222993	0.0362376	Glycoside hydrolase, family 20 protein
Os01g0898500	0.76	2.45333	1.69067	0.00020246	0.00531386	Similar to Patatin (Fragment)
Os01g0899800	0.473333	1.32667	1.48688	0.000126277	0.00357558	Pathogenesis-related transcriptional factor and ERF domain containing protein
Os01g0905200	17.8033	6.74	-1.40133	1.05074e-08	9.21437e-07	Exo70 exocyst complex subunit family protein
Os01g0905300	3.72667	1.20667	-1.62686	7.22586e-05	0.00222799	Similar to Leucine zipper protein-like
Os01g0910800	0.25	4.10333	4.0368	5.55072e-06	0.000238817	Conserved hypothetical protein
Os01g0910900	901.573	3206.71	1.83058	4.70084e-16	1.00835e-13	Conserved hypothetical protein
Os01g0919100	0.143333	0.713333	2.3152	0.000976815	0.0190109	Aluminum-induced citrate transporter, Aluminum toleranc
Os01g0919800	13.09	33.3667	1.34994	6.13727e-07	3.58801e-05	Similar to Efflux carrier of polar auxin transport
Os01g0921000	0.58	2.7	2.21883	2.09763e-06	0.000101861	Nucleotide-diphospho-sugar transferase domain containing protein
Os01g0924933	9.69	4.12667	-1.23152	7.72154e-05	0.00235163	Transferase family protein
Os01g0934800	18.2233	7.62333	-1.25729	0.00127012	0.023595	Alpha/beta hydrolase fold-1 domain containing protein
Os01g0939500	0.02	1.01667	5.6677	1.05936e-05	0.000427993	Similar to Eukaryotic peptide chain release factor subunit 1-2 (eRF1-2) (Eukaryotic release factor 1-2
Os01g0940000	1.45	4.71	1.69967	3.98144e-09	3.76859e-07	Cytokinin oxidase/dehydrogenase, Crown root formatio
Os01g0940700	18.2067	83.5067	2.19742	2.47744e-13	4.22099e-11	Similar to Glucan endo-1,3-beta-glucosidase GII precursor (EC 3.2.1.39) ((1->3)- beta-glucan endohydrolase GII) ((1->3)-beta-glucanase isoenzyme GII) (Beta-1,3-endoglucanase GII)
Os01g0940800	8.99333	81.7767	3.18476	2.44516e-35	1.82262e-32	Similar to Beta-1,3-glucanase precursor
Os01g0941500	0.001	0.686667	9.42347	3.57031e-05	0.00121106	Similar to Beta-1,3-glucanase
Os01g0943100	0.376667	1.32333	1.81282	0.00276638	0.0426486	Conserved hypothetical protein
Os01g0944700	66.3133	134.343	1.01855	2.52691e-05	0.000904093	Similar to Beta-1,3-glucanase precursor
Os01g0944900	1.64333	4.24667	1.36971	0.000345692	0.00818027	Similar to Glucan endo-1,3-beta-D-glucosidase
Os01g0945100	1.02667	2.78667	1.44057	0.000168776	0.00454583	Similar to amino acid transporter
Os01g0946600	13.98	134.313	3.26417	1.39092e-36	1.25671e-33	Conserved hypothetical protein
Os01g0946700	30.06	159.21	2.40501	2.56092e-25	1.0605e-22	Similar to Glucan endo-1,3-beta-glucosidase GV (EC 3.2.1.39) ((1->3)-beta-glucan endohydrolase GV) ((1->3)-beta-glucanase isoenzyme GV) (Beta-1,3- endoglucanase GV)
Os01g0947000	3.65333	13.0733	1.83934	3.91372e-11	5.0298e-09	Similar to Beta-1,3-glucanase precursor
Os01g0949800	107.983	38.6433	-1.48252	6.99078e-07	4.03948e-05	Similar to Glutathione S-transferase GST 28 (EC 2.5.1.18) (Fragment)
Os01g0952800	1.68667	17.19	3.34932	2.29285e-36	2.01069e-33	Achaete-scute transcription factor related domain containing protein
Os01g0954000	3.17667	6.50667	1.0344	0.000432479	0.00981339	NADPH-dependent FMN reductase family protein
Os01g0954500	8.63667	17.3033	1.0025	2.93409e-06	0.000136266	Protein of unknown function DUF702 family protein
Os01g0957500	3.76333	0.923333	-2.02709	9.92211e-08	7.11148e-06	Hypothetical protein
Os01g0957600	1.49	0.166667	-3.16027	4.26543e-05	0.00141309	Similar to cDNA, clone: J053023H06, full insert sequence
Os01g0959100	2.89667	8.84	1.60965	2.3246e-06	0.000111074	Similar to Abscisic stress ripening protein 1
Os01g0959200	3.38333	13.94	2.04271	7.26629e-11	8.9897e-09	Similar to Ci21A protein
Os01g0963000	5.21667	19.03	1.86708	8.3327e-07	4.73234e-05	Similar to Peroxidase BP 1 precursor
Os01g0963600	774.217	2268.91	1.55119	1.33e-11	1.85305e-09	ABA/WDS induced protein family protein
Os01g0972000	13.55	4.61333	-1.55441	3.86284e-06	0.000174507	Zinc finger, RING/FYVE/PHD-type domain containing protein
Os01g0975900	37.95	114.907	1.59829	4.50643e-12	6.55433e-10	Similar to Tonoplast membrane integral protein ZmTIP1-2
Os02g0105450	1.02333	3.55333	1.7959	0.000314467	0.00757974	Non-protein coding transcript
Os02g0111500	1.55	4.08667	1.39866	0.000502279	0.0111701	Hypothetical gene
Os02g0112900	1.6	18.3633	3.52068	2.4265e-36	2.0671e-33	Similar to Viroid RNA-binding protein (Fragment)
Os02g0113200	1.58	11.01	2.80082	2.65225e-22	8.59561e-20	Similar to Cytochrome P450-like protein
Os02g0120100	0.556667	3.65	2.71301	2.21405e-15	4.5843e-13	Serine/threonine/tyrosine protein kinase, STY kinase, Regulation of ammonium uptak
Os02g0131400	29.7867	65.8867	1.14532	0.000147986	0.00408706	Beta-D-glucan exohydrolase, isoenzyme ExoII (EC 3.2.1.58)
Os02g0134200	19.87	8.70667	-1.1904	0.00022114	0.00568897	DUF1645 family protein, Regulation of stress-tolerance and grain lengt
Os02g0136000	0.433333	1.21667	1.48938	0.000588987	0.012746	Phox/Bem1p domain containing protein
Os02g0136900	8.34333	3.33667	-1.32222	1.5795e-08	1.32661e-06	Protein kinase, core domain containing protein
Os02g0156600	0.286667	0.976667	1.76849	0.000283541	0.00694094	Hypothetical conserved gene
Os02g0161100	0.09	0.626667	2.7997	2.1437e-05	0.000784532	Actin-binding FH2 domain containing protein
Os02g0168200	0.603333	2.54667	2.07758	1.34817e-05	0.00052891	Similar to Transfactor-like protein
Os02g0168400	6.49333	2.65333	-1.29115	1.39099e-06	7.31868e-05	Hypothetical conserved gene
Os02g0168550	0.446667	0.001	-8.80305	2.08688e-05	0.000767231	Non-protein coding transcript
Os02g0182300	1.43333	0.243333	-2.55837	0.000406142	0.00928644	Hypothetical conserved gene
Os02g0185200	29.9467	12.85	-1.22063	4.0033e-06	0.000179763	Cytochrome P450 family protein
Os02g0189200	17.9533	7.40333	-1.278	6.53282e-05	0.00204819	Lipase, GDSL domain containing protein
Os02g0195566	3.08667	8.31	1.4288	0.001075	0.0206305	Non-protein coding transcript
Os02g0197125	1.54	3.08333	1.00156	0.000892533	0.0176399	Hypothetical protein
Os02g0202000	12.3667	4.93333	-1.32582	0.000243174	0.00615489	Ethylene response factor, Transcription factor, Regulation of wax synthesis, Drought toleranc
Os02g0206700	3.81	8.79333	1.20662	0.000119024	0.00339926	UDP-glucuronosyl/UDP-glucosyltransferase family protein
Os02g0218700	2.58	65.7367	4.67126	1.59672e-98	1.58693e-94	Allene oxide synthase (CYP74A3), Fatty acid 9-/13-hydroperoxide lyase (CYP74C), Biosynthesis of jasmonic acid (JA), Plant defens
Os02g0226200	2.40667	8.48333	1.81759	6.28737e-07	3.66141e-05	HAD-superfamily subfamily IB hydrolase, hypothetical 1 protein
Os02g0227700	0.756667	1.69667	1.16497	0.00102557	0.0198046	Serine/threonine protein kinase-related domain containing protein
Os02g0228300	27.41	85.02	1.6331	2.08036e-17	4.96225e-15	Protein kinase, core domain containing protein
Os02g0228400	12.72	52.08	2.03363	5.42642e-14	9.68826e-12	Hypothetical protein
Os02g0233200	2.55667	5.43	1.08669	0.000383724	0.00885536	Similar to Brassinazole-resistant 1 protein
Os02g0234700	6.28333	2.48	-1.34119	0.0025127	0.0395559	Conserved hypothetical protein
Os02g0240100	2.66333	6.85667	1.36427	3.72934e-06	0.000169245	Similar to Peroxidase 2 (Fragment)
Os02g0242100	0.26	2.53	3.28255	1.38662e-11	1.92295e-09	Similar to hydroquinone glucosyltransferase
Os02g0248100	0.89	0.143333	-2.63443	0.00310148	0.0464459	Hypothetical conserved gene
Os02g0252200	0.326667	1.05667	1.69363	0.00266936	0.0414746	Similar to GRAB2 protein
Os02g0252400	0.1	7.16667	6.16323	3.40787e-25	1.37309e-22	Dof zinc finger transcriptional activator, Dof zinc finger transcription factor, Grain filling, GA response in aleurone cel
Os02g0258300	5.66	2.60333	-1.12044	3.15784e-05	0.00108975	Zinc finger, FYVE/PHD-type domain containing protein
Os02g0258800	4.21667	11.0267	1.38682	0.000248749	0.00625355	Conserved hypothetical protein
Os02g0269650	0.933333	0.001	-9.86625	0.0015347	0.0273185	Hypothetical gene
Os02g0275200	7.94333	20.32	1.35508	5.5699e-09	5.12568e-07	Xyloglucan fucosyltransferase family protein
Os02g0278700	1.77	0.763333	-1.21336	0.00304028	0.0458147	Similar to Kaurene synthase A (Fragment)
Os02g0285300	85.5667	42.7333	-1.00169	0.00173204	0.0299898	DREPP plasma membrane polypeptide family protein
Os02g0291400	3.83667	0.893333	-2.10258	8.94596e-05	0.00265935	Similar to Calcineurin B-like protein 8
Os02g0297200	2.16667	4.35	1.00554	6.48962e-05	0.00203893	Protein of unknown function DUF594 family protein
Os02g0298200	0.61	1.85667	1.60583	0.00036051	0.00845045	Similar to Resistance protein candidate (Fragment)
Os02g0308400	83.77	29.5433	-1.5036	1.05195e-05	0.000425575	FAS1 domain domain containing protein
Os02g0325600	2.92333	6.06333	1.0525	1.75581e-05	0.000659337	Nitrate-inducible and autorepressible transcriptional repressor, Nitrogen respons
Os02g0332450	1.02	2.09667	1.03953	0.000217953	0.00562469	Hypothetical conserved gene
Os02g0467600	2.24333	4.65667	1.05365	0.0017171	0.0297831	Similar to Cinnamate 4-hydroxylase CYP73
Os02g0511400	2.82333	13	2.20304	4.12729e-18	1.04287e-15	Glucose/ribitol dehydrogenase family protein
Os02g0512000	33.0667	11.8467	-1.4809	2.68479e-07	1.70682e-05	Auxin responsive SAUR protein family protein
Os02g0517700	0.313333	1.4	2.15966	0.00135295	0.0246465	Conserved hypothetical protein
Os02g0519700	81.2167	20.4233	-1.99156	1.66103e-14	3.13451e-12	Conserved hypothetical protein
Os02g0529800	4.07667	0.0566667	-6.16875	1.29254e-16	2.91958e-14	Cytochrome P450 family protein
Os02g0540400	1.26667	3.85	1.60382	9.09486e-05	0.00270092	Similar to Yarrowia lipolytica chromosome C of strain CLIB99 of Yarrowia lipolytica
Os02g0556000	1.16667	2.9	1.31366	5.26987e-06	0.00022805	Similar to cDNA clone:J013112C08, full insert sequence
Os02g0568200	1.79333	3.73667	1.05911	0.000589506	0.012746	NPH3 domain containing protein
Os02g0568600	1.03	4.96333	2.26867	2.22451e-05	0.000808854	Hypothetical conserved gene
Os02g0568700	0.05	6.00333	6.90769	1.03795e-21	3.3277e-19	Terpene synthase-like domain containing protein
Os02g0569000	1.11	26.19	4.56038	3.58337e-66	1.06842e-62	Cytochrome P450 family protein
Os02g0569400	0.84	13.0533	3.95789	1.13829e-50	1.99643e-47	Cytochrome P450 family protein
Os02g0569900	3.58667	10.66	1.57149	7.58652e-13	1.19682e-10	Cytochrome P450 family protein
Os02g0570400	0.78	14.0567	4.17164	6.56169e-47	9.31634e-44	Similar to Ent-kaurene synthase 1A
Os02g0570700	1.80333	13.98	2.95463	1.86342e-22	6.31361e-20	Cytochrome P450 family protein
Os02g0571100	2.84	24.6367	3.11684	2.01384e-37	2.00149e-34	Ent-copalyl diphosphate synthase, Defense against both fungal pathogen and bacterial pathogen, Biosynthesis of phytoalexi
Os02g0571900	0.84	11.3933	3.76166	2.03993e-21	6.40236e-19	Cytochrome P450 family protein
Os02g0572000	0.933333	3.72667	1.99742	1.69431e-05	0.000637847	Hypothetical protein
Os02g0573500	45.18	21.3933	-1.07852	0.000116193	0.00333758	Similar to Monosaccharide transporter 1
Os02g0584700	23.53	11.3933	-1.04631	0.000169325	0.00455649	Heavy metal transport/detoxification protein domain containing protein
Os02g0584800	50.64	20.8433	-1.28069	4.2726e-08	3.31749e-06	Heavy metal transport/detoxification protein domain containing protein
Os02g0605900	7.75	15.99	1.0449	3.7202e-05	0.00124911	Similar to Chitinase (EC 3.2.1.14) A
Os02g0616100	688.373	307.87	-1.16087	3.8607e-08	3.02923e-06	Similar to protein binding protein
Os02g0618400	2.53333	0.993333	-1.35069	0.00301834	0.0456363	R2R3-type MYB transcription factor, Adaptive growth regulatio
Os02g0620500	15.9867	2.37667	-2.74986	1.4088e-11	1.94466e-09	Similar to Ammonium transporter Amt1;2 (Fragment)
Os02g0630250	0.543333	4.31667	2.99001	1.33166e-05	0.000523121	Similar to predicted protein
Os02g0649300	2.35667	5.46333	1.21303	0.00186538	0.0317524	HD-ZIP I protein, Transcription activator, Stress response, Panicle developmen
Os02g0649800	13.8933	30.5267	1.13568	2.06546e-06	0.000100627	Similar to Cytochrome B5 homolog (Fragment)
Os02g0650900	0.31	1.54333	2.31571	1.81115e-05	0.000675862	Similar to Glutamate dehydrogenase 2 (EC 1.4.1.3) (GDH 2)
Os02g0658100	126.817	253.657	1.00013	4.90914e-05	0.0016022	Similar to tonoplast intrinsic protein2
Os02g0667300	26.9433	12.6033	-1.09612	0.000288743	0.0070509	Alcohol dehydrogenase superfamily, zinc-containing protein
Os02g0671100	5.85	14.1833	1.27769	3.73241e-09	3.55545e-07	Cyclin-like F-box domain containing protein
Os02g0676400	0.5	1.47	1.55582	0.000405858	0.00928644	Multi antimicrobial extrusion protein MatE family protein
Os02g0677300	16.1733	2.96	-2.44995	8.48368e-12	1.20452e-09	Similar to CRT/DRE binding factor 1
Os02g0686800	2.76	18.5433	2.74816	0.00136004	0.0247262	Protein of unknown function DUF581 family protein
Os02g0689500	7.47667	3.14333	-1.2501	0.000252899	0.00633117	Similar to transposon protein
Os02g0703600	77.7	25.6833	-1.59708	1.12945e-07	7.94352e-06	Similar to Abscisic acid 8'-hydroxylase 1
Os02g0703700	5.02	2.08	-1.2711	0.000328854	0.00784412	Hypothetical protein
Os02g0706900	28.15	9.87333	-1.51153	2.15193e-06	0.00010399	Alpha/beta hydrolase family protein
Os02g0710201	0.0166667	0.53	4.99095	0.000194085	0.00511657	Hypothetical protein
Os02g0725000	8.43	4.19333	-1.00744	0.000118882	0.00339845	Similar to Protein kinase G11A (EC 2.7.1.-) (Fragment)
Os02g0732200	12.0233	5.73	-1.06923	0.00035495	0.00834636	Armadillo-like helical domain containing protein
Os02g0732800	56.8933	23.3267	-1.28628	1.54699e-06	7.95261e-05	Similar to Anther-specific proline-rich protein APG
Os02g0736900	4.84667	1.63333	-1.56917	0.000845271	0.0169258	Conserved hypothetical protein
Os02g0738200	0.803333	2.4	1.57896	2.86391e-05	0.00100378	Zinc finger, RING/FYVE/PHD-type domain containing protein
Os02g0738300	5.22	11.3067	1.11505	4.93332e-06	0.000215677	Conserved hypothetical protein
Os02g0740600	9.21667	22.5967	1.29379	1.17824e-08	1.01827e-06	Conserved hypothetical protein
Os02g0740900	0.323333	0.001	-8.33688	0.000971128	0.0189373	WD-40 repeat containing protein
Os02g0749700	0.0366667	3.83	6.70673	2.46098e-06	0.000117215	Laccase, Lignin biosynthesis, Response to Cu stress of rice root
Os02g0753800	33.8567	105.827	1.64419	5.38291e-16	1.13827e-13	Calcium-binding protein, Annexin, Heat and drought stress toleranc
Os02g0755900	32.65	127.42	1.96444	1.07591e-18	2.83887e-16	UDP-glucuronosyl/UDP-glucosyltransferase domain containing protein
Os02g0756600	5.88	14.08	1.25976	1.04169e-05	0.000423146	Similar to Phi-1 protein
Os02g0756800	24.4767	10.5633	-1.21234	0.000234503	0.00596074	Phosphate-induced protein 1 conserved region family protein
Os02g0764200	0.963333	2.31	1.26179	0.000262883	0.00652091	Similar to Xyloglucan fucosyltransferase-like [Oryza sativa (japonica cultivar-group)]
Os02g0765600	27.8433	0.01	-11.4431	7.41925e-11	9.14101e-09	Alpha-amylase glycoprotein, Degradation of starch granul
Os02g0772100	0.646667	0.05	-3.69302	0.000624917	0.0133854	Conserved hypothetical protein
Os02g0774200	13.08	38.0467	1.54041	5.82798e-08	4.39917e-06	Conserved hypothetical protein
Os02g0776400	27.82	10.1733	-1.45133	2.69798e-08	2.16827e-06	Similar to nuclear transcription factor Y subunit A-3
Os02g0802500	12.1767	4.13	-1.55991	1.63807e-07	1.10001e-05	Similar to H(+)-translocating (Pyrophosphate-ENERGIZED) inorganic pyrophosphatase beta-1 polypeptide (EC 3.6.1.1) (Fragment)
Os02g0806300	2.3	0.833333	-1.46467	0.0025886	0.0404516	Hypothetical protein
Os02g0820200	3.49667	1.46	-1.26001	0.00302919	0.0457308	Zinc finger, RING/FYVE/PHD-type domain containing protein
Os02g0820800	2.10667	0.47	-2.16423	8.65326e-05	0.00258006	Predicted AT-hook DNA-binding domain containing protein
Os02g0823100	70.63	254.577	1.84975	3.13064e-14	5.72658e-12	Similar to Plasma membrane intrinsic protein (Plasma membrane integral protein ZmPIP1-5)
Os02g0824100	0.0266667	0.533333	4.32193	0.000351147	0.00828962	Cytochrome P450 family protein
Os02g0829850	0.883333	7.72333	3.12819	9.21702e-12	1.29021e-09	Conserved hypothetical protein
Os03g0105500	0.01	2.28	7.83289	3.84812e-09	3.65399e-07	Conserved hypothetical protein
Os03g0115800	0.123333	103.937	9.71893	2.09776e-93	1.56367e-89	Conserved hypothetical protein
Os03g0122300	9.48333	44.4533	2.22883	1.5302e-24	5.92527e-22	Similar to Flavanone 3-hydroxylase-like protein
Os03g0132900	12.0567	72.33	2.58476	3.40397e-14	6.15107e-12	Similar to Chitinase 11
Os03g0138200	11.2667	4.41	-1.35321	0.00012735	0.00359232	Cytochrome P450 family protein
Os03g0143800	16.4733	8.14	-1.01703	0.000263939	0.0065308	PIROGI/Specifically Rac1-associated protein 1 (PIR/SRA1)-like protein, Homolog of SCAR/WAVE complex components, Control of epidermal cell morphogenesi
Os03g0151500	5.38333	1.6	-1.75043	0.000939728	0.0184456	Conserved hypothetical protein
Os03g0153900	3.25333	7.07667	1.12115	0.000355488	0.00835244	Aromatic-ring hydroxylase family protein
Os03g0159600	8.61	4.25333	-1.01742	0.00296624	0.0450543	Similar to Rab28 protein
Os03g0162800	2.45667	0.853333	-1.52552	0.00142628	0.0257889	Similar to Beta-ketoacyl-CoA-synthase
Os03g0167302	0.001	0.486667	8.92679	0.000707902	0.0147394	Hypothetical gene
Os03g0168300	17.1567	36.6633	1.09557	2.06898e-05	0.000762529	Protein of unknown function DUF1997 domain containing protein
Os03g0170800	0.113333	0.806667	2.8314	0.00196603	0.0330434	Hypothetical conserved gene
Os03g0178500	2.11333	4.33333	1.03596	0.00276094	0.0426088	Alpha/beta hydrolase family protein
Os03g0179700	1.2	7.45333	2.63485	8.6681e-13	1.34319e-10	Similar to OSIGBa0140O07.11 protein
Os03g0192600	6.06	12.65	1.06175	3.53229e-05	0.00120227	Plant lipid transfer protein/Par allergen family protein
Os03g0195100	0.65	9.25333	3.83146	4.67308e-21	1.37953e-18	Putative aminotransferase, Disease resistance response against infection with rice blast fungu
Os03g0195300	8.43	3.06667	-1.45886	1.98351e-06	9.72701e-05	Similar to Low affinity sulphate transporter 3
Os03g0197175	5.19333	25.8467	2.31525	4.36534e-15	8.73538e-13	Hypothetical gene
Os03g0197200	1.1	5.42333	2.30168	3.59483e-07	2.21454e-05	Similar to Sorbitol transporter
Os03g0197300	0.21	0.69	1.71621	0.00213913	0.0353158	Similar to Cupin family protein, expressed
Os03g0200200	12.9233	28.1733	1.12435	1.9166e-06	9.44551e-05	Conserved hypothetical protein
Os03g0201500	6.91	2.49667	-1.46868	0.000606463	0.0130558	Glycoside hydrolase, family 10 protein
Os03g0201901	3.07333	7.02667	1.19304	1.6111e-05	0.000615063	Glycoside hydrolase, family 10 domain containing protein
Os03g0218400	36.1833	96.2967	1.41216	9.67792e-10	9.95023e-08	Similar to Hexose transporter
Os03g0226200	0.723333	2.82333	1.96467	0.000372293	0.00867558	Non-symbiotic hemoglobin 2 (rHb2
Os03g0231600	49.89	130.07	1.38247	2.76114e-13	4.654e-11	Similar to Branched-chain-amino-acid aminotransferase 3, chloroplast precursor (EC 2.6.1.42) (Atbcat-3)
Os03g0231650	1.11667	2.91	1.38182	0.000372442	0.00867558	Hypothetical protein
Os03g0233000	3.66333	8.14333	1.15246	1.19465e-06	6.41794e-05	Protein of unknown function DUF607 family protein
Os03g0234000	0.001	0.856667	9.74259	0.000884829	0.0175296	Non-symbiotic hemoglobin 3 (rHb3
Os03g0236200	3.53333	9.02	1.3521	5.60147e-06	0.000240653	Similar to Glutamate decarboxylase isozyme 3 (EC 4.1.1.15)
Os03g0237100	44.3967	94.62	1.09169	2.20521e-10	2.53863e-08	Similar to NADPH-dependent codeinone reductase (EC 1.1.1.247)
Os03g0241400	1.85333	0.633333	-1.54909	0.000212493	0.00551607	Hypothetical protein
Os03g0243100	72.42	146.77	1.0191	2.5093e-07	1.60897e-05	Similar to Actin-depolymerizing factor 5 (ADF-5) (AtADF5)
Os03g0277600	13.0467	41.9033	1.68338	7.57354e-08	5.57087e-06	Similar to (clone wusl1032) mRNA sequence
Os03g0277700	2.51667	15.5033	2.62299	5.34414e-15	1.05524e-12	Protein of unknown function DUF26 domain containing protein
Os03g0281900	58.8733	19.76	-1.57503	8.80964e-08	6.40654e-06	ATP-binding cassette (ABC) transporter, Hypodermal suberization of roots, Salt stress toleranc
Os03g0283200	6.31333	1.56667	-2.0107	6.01044e-09	5.46364e-07	Similar to IN2-1 protein
Os03g0285300	1.67	6.45	1.94945	1.82048e-05	0.000678491	Conserved hypothetical protein
Os03g0287100	11.8833	25.05	1.07587	7.33412e-05	0.00225205	Similar to Phosphatidylinositol transfer protein, expressed
Os03g0287400	0.866667	3.18333	1.87699	2.66454e-05	0.000944661	Similar to LOB domain protein 4
Os03g0288000	352.687	1482.67	2.07174	3.21792e-27	1.43202e-24	Similar to Metallothionein
Os03g0289800	5.32	20.8467	1.97032	1.1233e-18	2.91237e-16	Similar to Leucoanthocyanidin dioxygenase-like protein
Os03g0291500	40.0133	165.363	2.04709	1.50345e-22	5.21242e-20	Asparagine synthetase, Biosynthesis of asparagine following the supply of ammoniu
Os03g0300400	151.457	392.623	1.37424	6.92714e-12	9.88228e-10	Pathogen-related protein (JIOsPR10)
Os03g0305400	6.98667	3.18333	-1.13407	0.000293334	0.00714545	UspA domain containing protein
Os03g0306700	20.9233	2.99333	-2.80529	4.39509e-33	3.04754e-30	Conserved hypothetical protein
Os03g0307200	5.89333	86.5133	3.87577	1.72389e-39	1.90369e-36	Nicotianamine synthase 2, Nicotianamine biosynthesi
Os03g0307300	2.64	57.96	4.45645	1.31537e-39	1.50843e-36	Nicotianamine synthase 1 (EC 2.5.1.43) (S-adenosyl-L-methionine:S- adenosyl-L-methionine:S-adenosyl-methionine 3-amino-3- carboxypropyltransferase 1
Os03g0309400	0.01	0.336667	5.07325	0.00182243	0.0312105	Pectin lyase fold domain containing protein
Os03g0320100	40.8767	20.3167	-1.00861	7.46171e-05	0.00228417	Alpha-L-arabinofuranosidase, C-terminal domain containing protein
Os03g0320800	9.08	3.44333	-1.39889	8.52179e-07	4.81492e-05	Similar to Leucine Rich Repeat family protein, expressed
Os03g0322900	0.26	1.85333	2.83354	1.64652e-06	8.37761e-05	Late embryogenesis abundant (LEA) protein, Abiotic stress toleranc
Os03g0323100	2.83	5.75	1.02276	0.000317115	0.0076374	Conserved hypothetical protein
Os03g0360300	8.39667	17.39	1.05037	8.4195e-05	0.00251791	Conserved hypothetical protein
Os03g0362500	1.57667	5.89667	1.90302	1.22992e-05	0.00049026	Similar to Terpene synthase family, metal binding domain containing protein, expressed
Os03g0365800	8.58667	2.28667	-1.90885	3.53036e-06	0.000161443	Lipase, GDSL domain containing protein
Os03g0368300	6.04333	12.7433	1.07633	0.001669	0.0291693	Similar to Peroxidase 1
Os03g0369000	0.99	4.48	2.178	8.81434e-10	9.12529e-08	Similar to Peroxidase 1
Os03g0369250	0.343333	2.29667	2.74186	0.00194886	0.032829	Hypothetical protein
Os03g0369600	1.25333	3.77333	1.59007	0.000193089	0.00509481	Similar to Class III peroxidase 48
Os03g0371300	1.77667	5.36667	1.59485	0.000249859	0.00626559	Similar to Cytochrome P450 CYP709E4
Os03g0371350	2.95	8.59	1.54194	1.28293e-05	0.000506649	Similar to Cytochrome P450 family protein, expressed
Os03g0371800	6.48667	2.62667	-1.30424	1.43722e-05	0.000558697	Similar to Myb-like DNA-binding domain containing protein
Os03g0379300	4.24667	13.53	1.67176	3.9941e-13	6.57945e-11	Helix-loop-helix DNA-binding domain containing protein
Os03g0386500	3.84	8.75	1.18818	3.68587e-05	0.00124038	Similar to Trehalose-6-phosphate phosphatase
Os03g0408600	4.56333	1.77	-1.36634	0.000354837	0.00834636	GRAS-domain transcription factor, Strigolactone (SL) biosynthesi
Os03g0418000	6.79667	16.16	1.24953	6.93221e-06	0.000291936	Similar to Basic endochitinase 2 precursor (EC 3.2.1.14)
Os03g0425600	0.433333	0.001	-8.75933	4.04701e-05	0.00134822	UDP-glucose dehydrogenase
Os03g0431600	0.0733333	0.743333	3.34147	7.53976e-05	0.00230333	Hypothetical conserved gene
Os03g0439700	19.8233	43.0333	1.11826	5.13149e-07	3.01776e-05	Protein of unknown function DUF1230 family protein
Os03g0571700	6.33333	13.3	1.07039	8.02475e-05	0.002423	Similar to TRANSPARENT TESTA 12 protein
Os03g0580200	2.22	5.16	1.21681	0.00166825	0.0291693	Lipase, GDSL domain containing protein
Os03g0584400	1.50333	5.54667	1.88346	8.64995e-07	4.87537e-05	ATPase, AAA-type, core domain containing protein
Os03g0604566	1.75333	4.04	1.20425	0.000749845	0.0153895	Conserved hypothetical protein
Os03g0611100	1.15333	3.68333	1.6752	0.000703202	0.0146778	Non-protein coding transcript
Os03g0619875	8.66	1.10667	-2.96815	6.85726e-15	1.33631e-12	Conserved hypothetical protein
Os03g0624300	20.5667	56.33	1.4536	6.48016e-07	3.76632e-05	Conserved hypothetical protein
Os03g0624600	17.7933	7.56	-1.23488	0.000105613	0.00307134	No apical meristem (NAM) protein domain containing protein
Os03g0629800	0.001	7.59333	12.8905	4.80621e-16	1.02359e-13	Conserved hypothetical protein
Os03g0634400	31.3733	64.93	1.04935	3.59372e-09	3.44535e-07	Serine/threonine protein kinase domain containing protein
Os03g0638400	0.326667	1.13333	1.79468	6.34171e-05	0.00199667	Similar to OSIGBa0153E02-OSIGBa0093I20.19 protein
Os03g0640000	5.35333	10.86	1.02051	8.72059e-07	4.90591e-05	Patatin family protein
Os03g0651800	9.31	0.683333	-3.76812	8.86985e-14	1.55567e-11	Similar to Germin-like protein subfamily 2 member 1 precursor
Os03g0654700	1.68667	6.14667	1.86563	1.9874e-05	0.000733369	Protein of unknown function DUF1637 family protein
Os03g0661600	33.5167	357.727	3.41591	1.49047e-49	2.46888e-46	Similar to Alpha-amylase/trypsin inhibitor (Antifungal protein)
Os03g0663400	14.41	49.0133	1.7661	1.54525e-07	1.04951e-05	Similar to Thaumatin-like protein
Os03g0663500	0.373333	2.13667	2.51683	0.000133853	0.00374387	Similar to Osmotin precursor
Os03g0663600	7.23333	42.2967	2.54781	4.80124e-17	1.10972e-14	Similar to Pathogenesis-related thaumatin-like protein
Os03g0664650	30.53	11.4967	-1.40901	9.58892e-06	0.000391648	Hypothetical gene
Os03g0664800	5.52667	14.5233	1.39389	1.40598e-06	7.3804e-05	Acyl-CoA N-acyltransferase domain containing protein
Os03g0679800	9.38667	3.81667	-1.2983	0.00036123	0.00846068	Similar to TPR Domain containing protein
Os03g0682100	1.53333	6.29333	2.03715	7.0707e-10	7.3972e-08	Similar to nitrate and chloride transporter
Os03g0694000	9.14667	26.19	1.5177	3.06189e-08	2.44754e-06	Similar to Oxalate oxidase 1 (EC 1.2.3.4) (Germin)
Os03g0694500	18.9467	9.44667	-1.00407	4.98265e-05	0.00162026	Similar to Permease 1
Os03g0718800	5.55667	19.9	1.84048	1.80583e-09	1.81288e-07	Similar to Physical impedance induced protein
Os03g0723400	1.94	4.97333	1.35816	0.000205129	0.00535095	Similar to UFG2
Os03g0725200	0.41	1.77	2.11005	0.00312777	0.0466875	Hypothetical protein
Os03g0727600	2.46667	0.69	-1.83789	3.34077e-05	0.00114492	ACC synthase, Ethylene biosynthesi
Os03g0729000	3.51667	8.41667	1.25904	9.52299e-06	0.000390024	Similar to Peptidase, M50 family
Os03g0734200	1.68333	6.41	1.929	2.91433e-06	0.00013556	Conserved hypothetical protein
Os03g0734300	18.3833	155.37	3.07924	4.03451e-49	6.33122e-46	Similar to Proteinase inhibitor type II CEVI57 precursor
Os03g0734500	5.21667	1.15	-2.18149	1.67466e-05	0.000632849	Conserved hypothetical protein
Os03g0737701	2.72	1.20667	-1.17258	0.00312857	0.0466875	Myo-inositol kinase, Phytic acid (PA) biosynthesi
Os03g0748100	0.486667	1.84333	1.92131	0.000841864	0.0168766	Similar to Short-chain type dehydrogenase/reductase (EC 1.-.-.-)
Os03g0751100	25.7733	56.18	1.12418	1.66886e-10	1.97455e-08	Iron-deficiency-regulated oligopeptide transporter, Iron homeostasi
Os03g0751200	0.03	0.443333	3.88536	0.000916708	0.0180771	Hypothetical protein
Os03g0759250	0.103333	1.01667	3.29847	0.0011404	0.0217127	Conserved hypothetical protein
Os03g0760000	1.43667	3.88333	1.43457	0.000263225	0.00652396	Cytochrome P450 family protein
Os03g0764100	195.55	92.12	-1.08595	1.33488e-06	7.0569e-05	Zinc finger transcription factor ZF1
Os03g0764600	13.68	39.4333	1.52735	2.28989e-11	3.03445e-09	Homeodomain-like containing protein
Os03g0766600	17.14	6.58	-1.38121	1.28028e-06	6.78731e-05	Conserved hypothetical protein
Os03g0772600	12.9367	26.8133	1.05148	7.75213e-08	5.67905e-06	Similar to Lectin-like receptor kinase 7;2
Os03g0790500	3.81	7.88	1.0484	0.000204948	0.00535091	Alpha/beta hydrolase fold-3 domain containing protein
Os03g0790700	7.84	3.69	-1.08723	9.82316e-07	5.4339e-05	Aldehyde oxidase-2
Os03g0793900	36.5967	16.41	-1.15714	0.00178273	0.0306893	Conserved hypothetical protein
Os03g0797400	0.743333	4.95667	2.73729	1.99424e-11	2.70273e-09	Similar to Indole-3-glycerol phosphate lyase
Os03g0797500	0.193333	1.33333	2.78588	0.00244109	0.0387146	Similar to Indole-3-glycerol phosphate lyase (Fragment)
Os03g0799300	0.0266667	1.00333	5.23362	0.000239202	0.00606982	Conserved hypothetical protein
Os03g0800000	18.1067	38.2767	1.07994	5.78085e-08	4.37466e-06	Similar to Nitrate and chloride transporter
Os03g0802600	4.79	9.85333	1.04059	5.01132e-05	0.00162764	ATPase, AAA-type, core domain containing protein
Os03g0804700	0.0233333	2.67667	6.8419	3.24951e-07	2.02693e-05	Germin-like protein 3-8
Os03g0804900	5.66333	1.88667	-1.58581	8.77886e-06	0.000363038	UDP-glucuronosyl/UDP-glucosyltransferase family protein
Os03g0805700	0.203333	1.60333	2.97916	9.62665e-07	5.34503e-05	Similar to Pheophorbide a oxygenase
Os03g0807600	0.323333	1.49333	2.20744	0.000818561	0.0165354	Similar to Cyclopropane-fatty-acyl-phospholipid synthase family protein, expressed
Os03g0808000	0.136667	1.20667	3.14229	1.55841e-06	7.9975e-05	Glycoside hydrolase, family 28 domain containing protein
Os03g0809100	8.25667	2.61333	-1.65967	1.37777e-06	7.27073e-05	Major facilitator superfamily protein
Os03g0820400	9.37333	2.15	-2.12423	1.08838e-06	5.94342e-05	Similar to ZPT2-13
Os03g0820500	8.14667	21.89	1.42599	4.53751e-06	0.00020043	Actin depolymerizing factor, Actin-binding protein, Abiotic stress respons
Os03g0829200	18.3367	43.4433	1.2444	6.71783e-06	0.000283308	Similar to Soluble epoxide hydrolase
Os03g0830400	3.90667	19.74	2.33711	7.23072e-18	1.78175e-15	PGPS/D12
Os03g0831700	17.73	7.94	-1.15898	3.34643e-06	0.00015374	Conserved hypothetical protein
Os03g0839800	2.77667	0.596667	-2.21836	0.000323924	0.00776375	Protein of unknown function DUF688 domain containing protein
Os03g0852800	5.07667	16.4	1.69174	1.30651e-08	1.113e-06	Similar to NPC4 (NONSPECIFIC PHOSPHOLIPASE C4); hydrolase, acting on ester bonds / phospholipase C
Os03g0853600	4.18	2.05667	-1.02319	0.00210265	0.0348679	Conserved hypothetical protein
Os03g0860100	1.79667	9.00333	2.32514	6.96892e-09	6.2586e-07	Similar to Ethylene-responsive transcription factor 2 (Ethylene-responsive element binding factor 2) (EREBP-2) (AtERF2)
Os04g0103900	0.0666667	1.81	4.76288	3.7822e-10	4.1922e-08	Similar to Chalcone synthase
Os04g0104350	0.0933333	1.27	3.76629	0.000524239	0.0115409	Hypothetical protein
Os04g0104900	1.89	10.68	2.49845	1.63408e-17	3.92918e-15	Similar to 0-methyltransferase (EC 2.1.1.6) (Fragment)
Os04g0107700	4.83333	17.1233	1.82487	3.84634e-07	2.35005e-05	Peptidase C1A, papain family protein
Os04g0108600	0.0433333	1.42	5.03427	0.00231481	0.0371266	Similar to Sesquiterpene synthase (Fragment)
Os04g0109400	0.15	1.63333	3.44478	4.25329e-11	5.41949e-09	Similar to H0201G08.3 protein
Os04g0110100	2.11333	6.08	1.52455	2.5557e-07	1.63521e-05	Concanavalin A-like lectin/glucanase domain containing protein
Os04g0112000	0.0766667	1.03667	3.75721	9.11549e-05	0.00270255	Hypothetical protein
Os04g0121800	7.17	19.0767	1.41176	3.47089e-06	0.000158968	Hypothetical conserved gene
Os04g0126900	2.88667	6.62333	1.19815	0.000187229	0.00497099	Similar to H0124E07.4 protein
Os04g0127100	1.75	4.46	1.34969	0.00125665	0.0234178	Peptidase S8, subtilisin-related domain containing protein
Os04g0141400	1.00667	0.11	-3.19401	1.53963e-05	0.000590804	Concanavalin A-like lectin/glucanase domain containing protein
Os04g0142400	2.71333	12.1433	2.16203	2.45467e-08	1.98882e-06	Conserved hypothetical protein
Os04g0154800	2.71	5.69667	1.07183	0.000159617	0.00432256	Protein of unknown function DUF594 family protein
Os04g0171800	3.01333	1.27333	-1.24275	0.000766959	0.0156735	Similar to Cytochrome P450 79A1 (EC 1.14.13.41) (Tyrosine N-monooxygenase) (Cytochrome P450Tyr)
Os04g0172400	2.28667	8.52667	1.89874	4.19142e-10	4.61149e-08	Transferase family protein
Os04g0178300	4	37.32	3.22188	3.09464e-51	5.76686e-48	Similar to Isoform 3 of Syn-copalyl diphosphate synthase
Os04g0178400	2.92667	20.2567	2.79107	1.90948e-22	6.39696e-20	Similar to Cytochrome P450 CYP99A1 (EC 1.14.-.-) (Fragment)
Os04g0179100	0.913333	5.12333	2.48787	1.25772e-06	6.69647e-05	Similar to OSIGBa0109M01.2 protein
Os04g0179200	3.58	29.1433	3.02513	1.93289e-34	1.40563e-31	Similar to Stem secoisolariciresinol dehydrogenase (Fragment)
Os04g0179700	0.293333	6.11333	4.38135	1.5002e-26	6.48261e-24	9-beta-pimara-7,15-diene synthase, Momilactone phytoalexins biosynthesis, Defense respons
Os04g0180400	1.17667	19.3267	4.03782	1.31199e-57	2.79416e-54	Similar to Cytochrome P450 99A2
Os04g0182200	11.4967	34.0567	1.56672	6.79596e-13	1.08357e-10	2OG-Fe(II) oxygenase domain containing protein
Os04g0184100	0.803333	2.86667	1.8353	4.64602e-07	2.77607e-05	Similar to OSIGBa0140C02.7 protein
Os04g0185600	0.0366667	0.81	4.46538	3.63307e-06	0.000165633	General substrate transporter domain containing protein
Os04g0188500	35.28	16.1967	-1.12315	0.000302403	0.00734239	Conserved hypothetical protein
Os04g0208200	1.24	4.96	2	1.41637e-06	7.39587e-05	Cysteine proteinase
Os04g0249600	3.92	9.03333	1.2044	8.02898e-05	0.002423	Similar to senescence-associated protein DIN1
Os04g0268700	0.436667	1.54667	1.82456	0.00254739	0.0399753	Eggshell protein family protein
Os04g0288500	2.93333	14.11	2.26611	2.63116e-22	8.59561e-20	Protein kinase, catalytic domain domain containing protein
Os04g0293300	5.28	11.5233	1.12595	0.00014895	0.00410831	Similar to Tropinone reductase-I (EC 1.1.1.206) (TR-I) (Tropine dehydrogenase)
Os04g0308500	7.06667	15.3033	1.11474	0.00131432	0.0241453	Similar to H0211A12.12 protein
Os04g0310100	7.06667	15.3033	1.11474	0.00131432	0.0241453	Similar to H0211A12.12 protein
Os04g0316200	3.17667	8.9	1.48629	1.78826e-06	8.94397e-05	Protein of unknown function DUF26 domain containing protein
Os04g0319700	1.28333	0.2	-2.68182	0.000354266	0.00834345	Similar to Glucosyltransferase (Fragment)
Os04g0321100	0.39	3.98667	3.35364	2.50225e-14	4.69227e-12	Similar to H0107B07.6 protein
Os04g0322100	3.76	11.92	1.66458	1.02654e-06	5.65752e-05	Protein of unknown function DUF26 domain containing protein
Os04g0338950	0.0866667	0.743333	3.10046	0.000295305	0.00718761	Hypothetical protein
Os04g0340100	1.42	6.73667	2.24614	1.196e-07	8.33173e-06	Hypothetical conserved gene
Os04g0340300	33.08	9.52	-1.79693	2.17981e-08	1.78064e-06	Terpene synthase, (S)-limonene synthase, Defence against M. oryza
Os04g0344100	1.75333	11.5033	2.71388	0.000512253	0.0113304	Similar to OSIGBa0106G08.3 protein
Os04g0358000	3.06667	1.19	-1.36571	0.000192531	0.0050846	Similar to OSIGBa0104J13.1 protein
Os04g0359700	4.48667	1.24333	-1.85143	9.74197e-06	0.000396812	Hypothetical conserved gene
Os04g0397800	0.001	1.31333	10.359	2.00982e-07	1.31993e-05	Conserved hypothetical protein
Os04g0398000	7.21333	26.4	1.8718	2.38547e-15	4.90519e-13	ERF transcription factor, A member of APETALA2/Ethylene-Responsive Element Binding Protein(AP2/EREBP) family, Regulation of drought stress response, Innate immunit
Os04g0400000	2.12	5.51	1.37799	0.000709129	0.0147546	Similar to OSIGBa0113L04.2 protein
Os04g0402200	0.03	0.26	3.11548	0.000854374	0.0170852	Similar to RNA binding protein Rp120
Os04g0407800	4.22	10.1633	1.26806	5.90778e-05	0.00187789	Similar to H0321H01.3 protein
Os04g0415800	1.13333	15.9767	3.81732	4.09827e-12	5.9899e-10	Similar to OSIGBa0092M08.2 protein
Os04g0419100	1.41	9.16333	2.70018	2.56173e-16	5.7429e-14	Conserved hypothetical protein
Os04g0422300	0.833333	2.45333	1.55778	0.000252832	0.00633117	Protein of unknown function DUF6, transmembrane domain containing protein
Os04g0429600	0.0766667	1.15667	3.91523	4.29063e-09	4.02293e-07	Putative cellulose synthase-like protein H3
Os04g0453200	37.88	14.9	-1.34612	1.50718e-05	0.000580594	Similar to Monosaccharide transporter 1
Os04g0458600	2.22333	4.96667	1.15955	0.000217403	0.00561707	Similar to ORW1943Ba0077G13.3 protein
Os04g0472300	10.8667	5.23667	-1.05319	1.58129e-05	0.000604457	PLC-like phosphodiesterase, TIM beta/alpha-barrel domain domain containing protein
Os04g0489900	3.77667	1.78667	-1.07984	0.0016617	0.0291271	Conserved hypothetical protein
Os04g0494900	0.523333	1.58	1.59412	0.00118152	0.0223388	Similar to Unidentified precursor
Os04g0496950	0.373333	0.0666667	-2.48543	0.00110906	0.0211974	Non-protein coding transcript
Os04g0507400	0.143333	1.8	3.65055	1.61995e-07	1.09457e-05	Similar to OSIGBa0157A06.5 protein
Os04g0508500	7.61	3.76333	-1.01589	0.000744384	0.0153171	Similar to OSIGBa0101P20.9 protein
Os04g0511200	2.41333	16.52	2.77511	9.89771e-18	2.39927e-15	EFA27 for EF hand, abscisic acid, 27kD
Os04g0518400	3.10667	7.71333	1.31199	3.11729e-05	0.0010795	Similar to Phenylalanine ammonia-lyase (Fragment)
Os04g0521100	18.36	48.9733	1.41543	1.59186e-10	1.90614e-08	Major intrinsic protein family protein
Os04g0522500	3.00667	7.21667	1.26317	1.30803e-05	0.000515196	2OG-Fe(II) oxygenase domain containing protein
Os04g0523650	0.64	2.41667	1.91687	1.87804e-05	0.000696463	Hypothetical protein
Os04g0531900	33.9967	79.27	1.22138	4.43628e-07	2.67216e-05	Short-chain dehydrogenase/reductase SDR domain containing protein
Os04g0541700	12.3033	49.6033	2.01139	2.9023e-15	5.92704e-13	Similar to Homeobox-leucine zipper protein HOX22
Os04g0543000	0.69	1.58	1.19526	0.00159882	0.0282241	Similar to Protein kinase
Os04g0545250	44.4667	20.8033	-1.09591	0.000321149	0.00772207	Hypothetical protein
Os04g0545700	11.8167	3.68667	-1.68043	9.2336e-06	0.000379213	Transferase family protein
Os04g0550866	0.88	2.92	1.73039	0.00166779	0.0291693	Hypothetical protein
Os04g0550900	4.26	22.83	2.42201	3.25023e-13	5.38383e-11	aquaporin TIP2-3
Os04g0554500	24.71	60.8033	1.29906	1.07724e-05	0.000433453	Similar to RCc3 protein
Os04g0556600	6.79667	2.84	-1.25894	5.70523e-06	0.000244407	cis-Zeatin-O-glucosyltransferase, Catalyze O-glucosylation of cZ and cZ-ribosid
Os04g0562100	4.84667	10.3	1.08758	5.76307e-06	0.000246177	Amino acid transporter, transmembrane domain containing protein
Os04g0571600	9.07667	2.14667	-2.08006	1.20677e-14	2.30648e-12	Multi antimicrobial extrusion protein MatE family protein
Os04g0578600	0.506667	3.30333	2.70481	2.12661e-11	2.84337e-09	Similar to H0404F02.15 protein
Os04g0580866	1.05667	4.05667	1.94077	0.000455283	0.0102451	Hypothetical conserved gene
Os04g0581000	2.7	19.64	2.86276	1.32749e-31	7.9161e-29	Similar to Flavanone 3-hydroxylase (Fragment)
Os04g0581100	1.72	10.1433	2.56005	3.41848e-23	1.22802e-20	2OG-Fe(II) oxygenase domain containing protein
Os04g0583000	0.26	0.59	1.1822	0.00243921	0.0387054	Conserved hypothetical protein
Os04g0588700	1.63	0.6	-1.44184	4.67573e-05	0.00153368	ABC transporter-like domain containing protein
Os04g0597700	1	3.47	1.79494	4.82479e-05	0.00157737	Hypothetical protein
Os04g0600300	6.33333	12.97	1.03414	1.77469e-05	0.000663915	Homodimeric diiron-carboxylate protein, Cyanide-resistant respiration in mitochondria, Reactive oxygen species (ROS) scavengin
Os04g0607500	2.37333	1.01333	-1.22781	0.00107526	0.0206305	Ion transporter , Na+ transpor
Os04g0609300	14.9367	6.72	-1.15233	0.000570634	0.012419	Transferase family protein
Os04g0610400	108.427	37.5767	-1.52881	1.79526e-11	2.46671e-09	APETALA-2-like transcription Factor, Control of the abscisic acid (ABA)/gibberellin (GA) balanc
Os04g0614300	1.09	3.95333	1.85874	7.15475e-05	0.00220834	Hypothetical conserved gene
Os04g0614500	0.2	2.39333	3.58095	4.75585e-13	7.74865e-11	Pyridoxal phosphate-dependent transferase, major region, subdomain 1 domain containing protein
Os04g0617900	0.8	13.43	4.06932	2.36015e-22	7.81893e-20	Similar to germin-like protein subfamily 1 member 11
Os04g0631100	5.82333	13.3233	1.19404	8.52655e-07	4.81492e-05	Similar to H0105C05.5 protein
Os04g0633800	0.0533333	0.346667	2.70044	0.00226717	0.036671	Protein kinase, catalytic domain domain containing protein
Os04g0633900	1.30667	0.306667	-2.09115	1.47411e-05	0.000569327	Similar to H0315F07.1 protein
Os04g0634400	1.62667	0.483333	-1.75083	6.25027e-05	0.00197358	Similar to H0315F07.5 protein
Os04g0634900	8.17333	2.85333	-1.51828	0.000806866	0.0163212	Similar to H0315F07.9 protein
Os04g0635000	13.6	4.61667	-1.55868	0.00163506	0.0287277	Similar to H0315F07.10 protein
Os04g0650700	477.923	1108.94	1.21433	7.90094e-11	9.69442e-09	Similar to OSIGBa0113E10.3 protein
Os04g0650750	154.033	357.993	1.21669	1.88187e-08	1.55e-06	Hypothetical protein
Os04g0651000	3.47667	16.4867	2.24552	3.53963e-16	7.80117e-14	Similar to Peroxidase
Os04g0653700	0.0466667	2.27	5.60416	2.8907e-06	0.000134881	Conserved hypothetical protein
Os04g0654400	2.18	7.72	1.82427	1.39781e-07	9.6475e-06	Eggshell protein family protein
Os04g0654500	2.78	6.58667	1.24446	1.02249e-06	5.64568e-05	Conserved hypothetical protein
Os04g0655400	7.55	3.29667	-1.19547	0.000230869	0.00588845	Similar to OSIGBa0147J19.10 protein
Os04g0659300	72.5	186.063	1.35974	2.66226e-06	0.0001254	Receptor-like protein, Root development, Salt stress response, Regulation of iron acquisitio
Os04g0660900	0.05	1.92333	5.26554	3.16195e-14	5.74858e-12	TGF-beta receptor, type I/II extracellular region family protein
Os04g0664800	0.246667	2.88667	3.54877	4.19424e-13	6.87118e-11	Similar to Cell wall invertase (EC 3.2.1.26)
Os04g0664900	1.24	14.8467	3.58173	4.00743e-43	5.19503e-40	Similar to H1005F08.5 protein
Os04g0677000	1.46667	7.68667	2.38982	2.7009e-16	6.0097e-14	Protein of unknown function DUF1677, Oryza sativa family protein
Os04g0677300	2.81	8.44333	1.58724	4.40413e-07	2.66897e-05	Harpin-induced 1 domain containing protein
Os04g0684900	90.57	29.15	-1.63554	6.39863e-13	1.03125e-10	Component of the CCR4-NOTcomplex, Deadenylase, Deadenylation (poly(A) tail shortening), Development and stress respons
Os04g0689300	2.87333	0.873333	-1.71812	0.000151766	0.00417825	PLC-like phosphodiesterase, TIM beta/alpha-barrel domain domain containing protein
Os04g0689400	5.27667	2.43333	-1.11669	0.000768309	0.0156903	Protein kinase, core domain containing protein
Os04g0691466	0.00333333	2.45667	9.52552	2.59092e-05	0.00092295	Hypothetical gene
Os05g0102000	12.6533	5.22667	-1.27555	1.84156e-07	1.22018e-05	SAM dependent carboxyl methyltransferase family protein
Os05g0104150	5.20667	1.23667	-2.0739	2.42364e-05	0.000872743	Leucine-rich repeat (LRR) protein, Inhibitor of fungal polygalacturonase, Defence respons
Os05g0104200	2.67	16.5467	2.63163	1.77254e-22	6.07473e-20	Polygalacturonase inhibiting protein, Inhibitor of fungal polygalacturonase, Sheath blight resistanc
Os05g0107101	0.986667	2.86333	1.53706	0.00220966	0.0360608	Conserved hypothetical protein
Os05g0112800	0.923333	3.07667	1.73644	0.000545569	0.0119432	Protein of unknown function DUF26 domain containing protein
Os05g0114700	238.563	105.473	-1.17749	1.18262e-07	8.25783e-06	Myb-type HTH DNA-binding domain domain containing protein
Os05g0115100	9.12333	19.34	1.08395	3.42315e-07	2.11753e-05	Hypothetical conserved gene
Os05g0130300	3.85	20.28	2.39713	1.86725e-08	1.54998e-06	Conserved hypothetical protein
Os05g0141300	0.253333	1.76333	2.7992	2.97276e-06	0.000137847	Transferase family protein
Os05g0149450	19.38	38.86	1.00372	0.00219841	0.0359201	Non-protein coding transcript
Os05g0162500	3.93	1.56667	-1.32683	0.000448721	0.0101203	Protein kinase-like domain containing protein
Os05g0167600	2.29667	4.92667	1.10107	0.000223593	0.00573227	Conserved hypothetical protein
Os05g0170200	0.546667	2.39	2.12828	0.000651744	0.0138506	Similar to Universal stress protein
Os05g0171900	32.0833	72.94	1.18489	6.84209e-13	1.08513e-10	Glyoxalase/bleomycin resistance protein/dioxygenase domain containing protein
Os05g0186300	5.28333	13.2333	1.32466	5.66932e-09	5.20112e-07	Similar to NADP-malic enzyme
Os05g0186601	3.63667	8.14667	1.16359	0.0030792	0.0462051	Hypothetical gene
Os05g0188700	8.92	3.77	-1.24248	6.13237e-05	0.00194307	Leucine-rich repeat domain containing protein
Os05g0189900	23.9367	11.65	-1.03889	0.00228372	0.0368259	Vegetative storage protein/acid phosphatase domain containing protein
Os05g0191500	23.3067	55.0367	1.23965	2.36796e-07	1.52491e-05	Similar to stem 28 kDa glycoprotein
Os05g0192100	21.5933	9.25	-1.22306	1.15273e-06	6.26043e-05	Similar to Stem 28 kDa glycoprotein
Os05g0194900	1.97333	8.17	2.0497	4.28026e-11	5.43065e-09	Similar to Pyrophosphate-fructose-6-phosphate 1-phosphotransferase-like protein (Pyrophosphate-dependent phosphofructo-1-kinase-like protein)
Os05g0206100	0.543333	2.60333	2.26045	9.82238e-05	0.00289391	Conserved hypothetical protein
Os05g0215066	2.23333	6.03667	1.43455	0.000586434	0.0127164	BURP domain containing protein
Os05g0226900	14.3967	5.80333	-1.31078	4.6081e-05	0.00151445	Proline-rich glycoprotein, ABA-dependent inhibition of root growt
Os05g0227600	229.413	112.93	-1.02252	0.000443595	0.0100275	Proline-rich glycoprotein, ABA-dependent inhibition of root growt
Os05g0228000	4.16333	10.92	1.39116	4.52272e-06	0.000200245	Purine and other phosphorylases, family 1 protein
Os05g0231100	8.03333	1.29	-2.63863	6.01719e-10	6.43041e-08	Hypothetical conserved gene
Os05g0245300	80.9533	34.4967	-1.23063	0.000114372	0.00329799	Uncharacterised protein family UPF0497, trans-membrane plant subgroup domain containing protein
Os05g0247100	138.213	1162.29	3.072	5.90692e-30	3.14501e-27	Similar to Glycosyl hydrolases family 18
Os05g0247800	1.73333	17.29	3.31832	2.22672e-20	6.38382e-18	Glycoside hydrolase, family 18 protein
Os05g0263100	0.173333	1.33	2.93981	3.27728e-10	3.65976e-08	Similar to SHR5-receptor-like kinase (Fragment)
Os05g0273500	5.41333	2.46667	-1.13395	0.000105679	0.00307134	Conserved hypothetical protein
Os05g0280500	17.77	5.39333	-1.72019	1.56163e-09	1.57836e-07	Phospholipid/glycerol acyltransferase domain containing protein
Os05g0280600	13.67	3.40667	-2.00458	5.72739e-07	3.36157e-05	Hypothetical protein
Os05g0297800	0.543333	1.30667	1.26598	0.0019544	0.0329036	Conserved hypothetical protein
Os05g0305200	1.68667	3.8	1.17182	0.00115301	0.0218968	Similar to TRAF-type zinc finger family protein
Os05g0339300	2.8	0.84	-1.73697	7.74772e-05	0.0023524	Conserved hypothetical protein
Os05g0355700	5.20333	1.79333	-1.53679	0.00282873	0.0434302	Conserved hypothetical protein
Os05g0369900	3.00667	8.85333	1.55806	4.7973e-07	2.84933e-05	Exo70 exocyst complex subunit domain containing protein
Os05g0370900	0.223333	1.12667	2.33479	0.000801123	0.0162381	Conserved hypothetical protein
Os05g0373900	1.48	4.02333	1.44279	0.000222911	0.00572466	Similar to Eukaryotic peptide chain release factor subunit 1 (eRF1) (Eukaryotic release factor 1) (TB3-1) (Cl1 protein)
Os05g0380900	41.8933	19.1133	-1.13214	1.98396e-05	0.000733009	Similar to Polcalcin Jun o 2 (Calcium-binding pollen allergen Jun o 2)
Os05g0384600	6.46667	2.81667	-1.19903	0.00213416	0.0352729	ABC transporter-like domain containing protein
Os05g0399300	17.7167	204.973	3.53226	1.46924e-54	2.92045e-51	Similar to Chitinase
Os05g0399400	1.01333	6.00667	2.56746	2.14554e-06	0.000103974	Chitinase 9
Os05g0409500	9.79667	30.85	1.65491	3.62413e-09	3.46336e-07	Similar to MtN21 protein
Os05g0412900	2.49333	5.87667	1.23692	1.09992e-05	0.00044139	Hypothetical protein
Os05g0425600	0.04	0.936667	4.54946	9.04499e-06	0.000372494	Hypothetical protein
Os05g0432200	3.92	10.3267	1.39745	1.63614e-05	0.000619862	Similar to Gibberellin-regulated protein 2 precursor
Os05g0444200	3.7	25.6733	2.79467	2.18847e-20	6.33508e-18	Similar to T6J4.5 protein (WIP6 protein)
Os05g0456900	15.8433	43.0667	1.4427	2.12978e-10	2.47088e-08	Conserved hypothetical protein
Os05g0457800	18.7233	8.09	-1.21063	8.33792e-06	0.000346245	Similar to Glycerol-3-phosphate acyltransferase 5 (EC 2.3.1.15) (AtGPAT5)
Os05g0472400	0.256667	1.49	2.53734	4.61203e-05	0.00151445	Similar to Zinc transporter 9
Os05g0493800	15.95	4.26667	-1.90238	1.85624e-08	1.54597e-06	Similar to nodulin-like protein
Os05g0495600	3.39333	1.60667	-1.07863	0.00160042	0.0282355	Similar to autoinhibited calcium ATPase
Os05g0503650	9.35	3.46667	-1.43142	0.00203625	0.0339557	Non-protein coding transcript
Os05g0506500	0.001	0.516667	9.01309	0.00270417	0.041928	Conserved hypothetical protein
Os05g0508400	2.69667	6.92667	1.36098	1.72427e-05	0.000648309	Mannose-binding lectin domain containing protein
Os05g0515600	1.73333	0.383333	-2.17688	0.000104094	0.00303685	Similar to O-methyltransferase ZRP4 (EC 2.1.1.-
Os05g0525900	49.7567	22.0233	-1.17586	2.6791e-07	1.70682e-05	Similar to Zing finger transcription factor PEI1
Os05g0526700	3.38667	7.88667	1.21955	5.07471e-05	0.00164286	Harpin-induced 1 domain containing protein
Os05g0527000	0.423333	1.72667	2.02812	2.41671e-05	0.000871301	UDP-glucuronosyl/UDP-glucosyltransferase family protein
Os05g0531000	3.11333	8.38333	1.42906	3.94617e-05	0.00131757	Protein of unknown function DUF584 family protein
Os05g0531100	17.4067	39.4467	1.18026	5.97544e-05	0.00189536	Protein of unknown function DUF584 family protein
Os05g0531200	2.57333	14.8033	2.52421	7.61427e-18	1.86088e-15	Pollen Ole e 1 allergen and extensin domain containing protein
Os05g0537700	0.0766667	0.49	2.67611	0.00299553	0.0454066	Protein of unknown function DUF295 family protein
Os05g0542300	7.77333	3.32333	-1.2259	0.00209829	0.0348458	Conserved hypothetical protein
Os05g0542500	3.48333	7.85667	1.17345	0.00037206	0.00867558	Similar to Isoform 2 of Late embryogenesis abundant protein, group 3
Os05g0550600	1.56	7.49667	2.2647	2.63802e-06	0.000124652	Similar to Nonspecific lipid-transfer protein 2 (nsLTP2) (7 kDa lipid transfer protein)
Os05g0551100	2.64667	1.13667	-1.21937	7.72939e-05	0.00235163	Conserved hypothetical protein
Os05g0552800	3.46667	1.04667	-1.72775	0.00148967	0.0265722	Conserved hypothetical protein
Os05g0560900	0.473333	1.44333	1.60848	0.00306634	0.0460352	Similar to gibberellin 2-beta-dioxygenase
Os05g0567600	13.66	2.20667	-2.63002	1.72559e-08	1.44118e-06	Similar to SANT/MYB protein
Os05g0571200	1.68333	6.29	1.90174	6.08401e-09	5.5137e-07	Similar to WRKY transcription factor 19
Os05g0573800	3.81667	8.72333	1.19257	1.04461e-05	0.000423757	Hypothetical conserved gene
Os05g0575000	6.11333	17.82	1.54347	3.36151e-07	2.08372e-05	Similar to predicted protein
Os05g0576600	6.45667	20.7867	1.6868	4.4625e-10	4.89169e-08	Conserved hypothetical protein
Os05g0577500	13.2133	5.79333	-1.18953	0.00012779	0.00359452	EF-Hand type domain containing protein
Os05g0579700	1.85	0.31	-2.57719	0.00104634	0.0201536	Similar to 10A19I.9
Os05g0583000	1.82	4.76	1.38702	3.36002e-05	0.00114837	Similar to WRKY8
Os05g0585400	35.8033	17.5867	-1.02561	3.65137e-06	0.000166213	Similar to Protein ABIL1
Os05g0589400	13.8367	5.71667	-1.27525	7.55948e-07	4.34284e-05	Similar to I-box binding factor (Fragment)
Os06g0105100	0.06	2.28333	5.25004	2.16607e-09	2.15999e-07	Similar to Legumain
Os06g0109600	9.15667	3.93333	-1.21907	1.45914e-05	0.000565008	Similar to Uridylate kinase (EC 2.7.4.-) (UK) (Uridine monophosphate kinase) (UMP kinase) (UMP/CMP kinase)
Os06g0110000	1.99	4.57333	1.20048	0.0017282	0.0299437	Similar to DWARF3 (Fragment)
Os06g0112700	9.16	4.10333	-1.15855	0.00171075	0.0297074	Similar to Typical P-type R2R3 Myb protein (Fragment)
Os06g0119800	10.7867	25.3633	1.2335	8.70438e-05	0.00259012	Conserved hypothetical protein
Os06g0128800	2.42333	0.67	-1.85476	0.000779762	0.0158699	C2 calcium/lipid-binding domain, CaLB domain containing protein
Os06g0133400	44.33	19.6533	-1.17351	3.67362e-06	0.000166971	Conserved hypothetical protein
Os06g0146800	0.54	5.13	3.24793	1.87261e-10	2.18956e-08	Conserved hypothetical protein
Os06g0147000	5.04	14.6567	1.54006	5.7728e-08	4.37466e-06	Conserved hypothetical protein
Os06g0147200	6.21333	12.6033	1.02037	3.77183e-05	0.00126219	Conserved hypothetical protein
Os06g0147300	3.46333	13.0267	1.91123	3.26526e-10	3.65976e-08	Similar to cDNA clone:J023088C01, full insert sequence
Os06g0147500	33.57	96.2333	1.51936	3.11831e-10	3.5218e-08	Conserved hypothetical protein
Os06g0153000	1.65333	0.393333	-2.07155	0.000769216	0.0156981	Hypothetical conserved gene
Os06g0169001	41.3733	1	-5.37063	3.37042e-32	2.28392e-29	GOS9 protein
Os06g0170100	0.00666667	0.226667	5.08746	0.00170812	0.0296948	Similar to WAK80 - OsWAK receptor-like protein kinase
Os06g0179000	39.8033	18.2667	-1.12368	6.6291e-06	0.000279962	Glycoside hydrolase family 79, N-terminal protein
Os06g0191500	0.001	0.44	8.78136	0.000450042	0.0101424	Similar to MAP kinase kinase
Os06g0207200	1.46333	4.24667	1.53707	0.00245032	0.038758	Conserved hypothetical protein
Os06g0210400	1.33667	4.03	1.59214	4.45359e-08	3.43122e-06	Concanavalin A-like lectin/glucanase, subgroup domain containing protein
Os06g0215100	4.93	2.03667	-1.27538	0.00166712	0.0291693	Protein of unknown function DUF1645 family protein
Os06g0223800	51.31	24.7167	-1.05376	1.28617e-05	0.000507256	C2 calcium-dependent membrane targeting domain containing protein
Os06g0229400	24.1433	9.15667	-1.39873	9.68016e-07	5.36475e-05	Conserved hypothetical protein
Os06g0230000	0.0166667	1.21667	6.18982	1.27367e-05	0.000503658	Hypothetical conserved gene
Os06g0249350	1.05667	6.67	2.65817	2.9965e-09	2.93893e-07	Conserved hypothetical protein
Os06g0255400	39.9067	15.59	-1.35601	3.09952e-09	3.01278e-07	Similar to Nudix hydrolase 18, mitochondrial precursor (EC 3.6.1.-) (AtNUDT18)
Os06g0257600	20.3833	7.74	-1.39698	1.78185e-06	8.94397e-05	Esterase, SGNH hydrolase-type domain containing protein
Os06g0261300	0.26	2.93	3.49432	4.97072e-07	2.94646e-05	Conserved hypothetical protein
Os06g0272850	1.9	0.236667	-3.00507	3.00091e-07	1.89165e-05	Domain of unknown function DUF231, plant domain containing protein
Os06g0274800	89.3533	33.2967	-1.42414	4.35264e-06	0.000193122	Similar to Peroxidase 11 precursor (EC 1.11.1.7) (Atperox P11) (ATP23a/ATP23b)
Os06g0293100	0.456667	1.26	1.46421	0.00324867	0.0481171	Conserved hypothetical protein
Os06g0313440	0.42	2.13333	2.34465	0.00272569	0.042174	SAM dependent carboxyl methyltransferase domain containing protein
Os06g0318500	3.50333	1.02333	-1.77545	2.34966e-05	0.000851244	Similar to Sodium/hydrogen exchanger
Os06g0318800	50.85	22.1667	-1.19786	1.05007e-05	0.000425394	Non-protein coding transcript
Os06g0483200	21.6333	8.71333	-1.31196	8.68849e-05	0.00258797	Similar to cycloartenol synthase
Os06g0493100	39.8867	199.37	2.32147	1.09451e-19	3.0499e-17	Conserved hypothetical protein
Os06g0495800	10.45	4.79667	-1.1234	1.14538e-05	0.000459014	Protein of unknown function DUF617, plant family protein
Os06g0501900	3.35	7.73333	1.20693	1.60103e-06	8.18806e-05	Cytochrome P450 family protein
Os06g0523300	8.50667	18.1533	1.09357	0.00106583	0.0204892	Conserved hypothetical protein
Os06g0539500	21.5367	8.27	-1.38084	0.000972726	0.018948	Similar to Non-specific lipid-transfer protein
Os06g0543601	0.956667	9.36667	3.29145	2.77701e-11	3.61569e-09	Protein of unknown function DUF3778 domain containing protein
Os06g0547400	60.8267	175.733	1.53061	2.59279e-11	3.40558e-09	Similar to Peroxidase P7 (EC 1.11.1.7) (TP7)
Os06g0548200	7.37	20.11	1.44818	1.57663e-09	1.58813e-07	FAD linked oxidase, N-terminal domain containing protein
Os06g0549900	4.82333	41.4833	3.10443	9.63843e-28	4.4486e-25	FAD linked oxidase, N-terminal domain containing protein
Os06g0554200	0.04	0.65	4.02237	0.000968549	0.0188994	Similar to F20B17.20
Os06g0554800	57.24	26.7533	-1.09731	5.35509e-05	0.00171133	Similar to ABC transporter (PDR5-like) isolog (PDR1 ABC transporter)
Os06g0559600	0.001	1.15	10.1674	5.76397e-14	1.02297e-11	Hypothetical conserved gene
Os06g0562200	4.77667	10.0133	1.06785	0.000380346	0.00879783	Bet v I allergen family protein
Os06g0567900	23.9667	70.3133	1.55277	6.60744e-13	1.05918e-10	L-ascorbate oxidase, Cold, salt, drought stress respons
Os06g0569300	0.28	1.22333	2.12732	0.00284707	0.0436493	Conserved hypothetical protein
Os06g0569500	3.52667	18.4267	2.38542	1.30764e-35	9.99709e-33	Ent-kaurene oxidase, Diterpenoid phytoalexin biosynthesi
Os06g0579100	12.5233	30.4033	1.27961	3.16032e-10	3.55578e-08	Conserved hypothetical protein
Os06g0579200	4.53333	2.00333	-1.17817	0.00314338	0.0468147	Low-affinity cation transporter, Regulation of cadmium transport to the grain
Os06g0584400	48.0933	7.34333	-2.71133	0.000121464	0.00345654	Non-protein coding transcript
Os06g0586000	7.66667	24.6567	1.68531	1.24894e-08	1.07007e-06	Conserved hypothetical protein
Os06g0587000	0.32	0.0233333	-3.77761	0.0012332	0.0230817	Leucine-rich repeat domain containing protein
Os06g0591200	67.5033	446.51	2.72566	2.16662e-37	2.08387e-34	Conserved hypothetical protein
Os06g0591400	53.2233	340.85	2.67901	3.49482e-29	1.76613e-26	Conserved hypothetical protein
Os06g0594400	37.43	18.32	-1.03078	3.34894e-05	0.00114641	Kelch-type beta propeller domain containing protein
Os06g0602900	1.28333	3.31667	1.36984	0.00136517	0.0248044	Similar to NADP-dependent oxidoreductase P2
Os06g0637400	0.156667	0.823333	2.39378	8.45044e-05	0.00252463	Conserved hypothetical protein
Os06g0639700	1.95667	7.13	1.8655	3.12795e-06	0.000144594	Hypothetical protein
Os06g0645600	2.26	4.68	1.05019	0.000615828	0.0132288	Hypothetical conserved gene
Os06g0651200	8.78	18.88	1.10457	0.000718078	0.0149096	Conserved hypothetical protein
Os06g0657500	1.34	3.23	1.2693	0.000312703	0.00755785	Hypothetical conserved gene
Os06g0671000	12.27	5.65	-1.11881	1.50983e-06	7.81545e-05	Similar to Potassium transporter 1 (AtPOT1) (AtKUP1) (AtKT1)
Os06g0674100	3.66667	9.16	1.32088	5.67247e-06	0.000243353	Conserved hypothetical protein
Os06g0693100	6.60667	2.68333	-1.2999	0.000121494	0.00345654	NB-ARC domain containing protein
Os06g0695300	4.86667	9.84667	1.0167	0.0024455	0.0387314	Haem peroxidase, plant/fungal/bacterial family protein
Os06g0697600	9.65333	23.66	1.29335	1.13143e-07	7.94352e-06	ATPase, AAA-type, core domain containing protein
Os06g0705400	4.15333	17.2333	2.05286	1.42033e-06	7.40357e-05	Hypothetical conserved gene
Os06g0721800	5.30333	12.7667	1.26741	3.27851e-05	0.00112618	Cupredoxin domain containing protein
Os06g0725100	5.11333	12.4833	1.28767	2.24874e-09	2.23495e-07	Lipase, GDSL domain containing protein
Os06g0726200	81.4967	274.18	1.75031	4.82034e-10	5.24537e-08	Similar to Chitinase 1
Os07g0101300	11.5867	5.69	-1.02597	4.33853e-05	0.00143571	Conserved hypothetical protein
Os07g0103500	1.03	0.16	-2.6865	0.000225737	0.00578228	2OG-Fe(II) oxygenase domain containing protein
Os07g0104366	1.21333	3.47333	1.51734	0.00178273	0.0306893	Hypothetical protein
Os07g0115500	5.11	19.7233	1.94851	2.19802e-06	0.000105569	Hypothetical protein
Os07g0119300	14.8767	35.1367	1.23993	2.94881e-10	3.35579e-08	Homeodomain-related domain containing protein
Os07g0122000	0.773333	3.2	2.04891	1.15188e-08	9.98387e-07	Protein of unknown function DUF1719, Oryza sativa family protein
Os07g0122100	0.72	2.01333	1.48352	0.000218076	0.00562469	Protein of unknown function DUF1719, Oryza sativa family protein
Os07g0124100	28.2233	67.9067	1.26666	2.36327e-11	3.11784e-09	Similar to Phytosulfokines 4 precursor
Os07g0124900	249.183	612.04	1.29642	1.54357e-06	7.9487e-05	Allergen V5/Tpx-1 related family protein
Os07g0125000	0.73	21.5767	4.88543	1.19503e-31	7.27165e-29	Allergen V5/Tpx-1 related family protein
Os07g0125201	11.4633	138.18	3.59145	6.26708e-36	4.91735e-33	Allergen V5/Tpx-1 related family protein
Os07g0125500	249.183	612.04	1.29642	1.54357e-06	7.9487e-05	Allergen V5/Tpx-1 related family protein
Os07g0125600	0.73	21.5767	4.88543	1.19503e-31	7.27165e-29	Allergen V5/Tpx-1 related family protein
Os07g0126100	11.4633	138.18	3.59145	6.26708e-36	4.91735e-33	Allergen V5/Tpx-1 related family protein
Os07g0126301	249.183	612.04	1.29642	1.54357e-06	7.9487e-05	Allergen V5/Tpx-1 related family protein
Os07g0126401	0.73	21.5767	4.88543	1.19503e-31	7.27165e-29	Allergen V5/Tpx-1 related family protein
Os07g0126500	11.4633	138.18	3.59145	6.26708e-36	4.91735e-33	Allergen V5/Tpx-1 related family protein
Os07g0127500	5.37	41.7867	2.96005	3.55836e-16	7.80117e-14	Similar to PR-1a pathogenesis related protein (Hv-1a) precursor
Os07g0127600	3.59	266.73	6.21525	2.34058e-105	3.48934e-101	Allergen V5/Tpx-1 related family protein
Os07g0129200	34.0267	300.737	3.14376	3.94225e-31	2.25806e-28	Pathogenesis-related 1a protein, Regulation of abiotic stress response
Os07g0129300	5.91333	58.2667	3.30063	4.73273e-18	1.18581e-15	Similar to PR1a protein
Os07g0130100	3.71667	8.17	1.13633	1.16954e-06	6.31747e-05	Similar to Resistance protein candidate (Fragment)
Os07g0131001	0.04	0.366667	3.1964	0.0021639	0.0355672	Hypothetical protein
Os07g0133100	0.84	2.62667	1.64477	7.58577e-08	5.57087e-06	Concanavalin A-like lectin/glucanase, subgroup domain containing protein
Os07g0142100	0.03	49.6633	10.693	1.01181e-18	2.74256e-16	Conserved hypothetical protein
Os07g0142200	47.74	17.6033	-1.43935	1.67993e-05	0.000633232	Conserved hypothetical protein
Os07g0142600	38.2	17.9633	-1.08852	0.00342426	0.0499256	Similar to Vegetative cell wall protein gp1
Os07g0148800	61.7167	28.2167	-1.12911	1.68258e-06	8.50302e-05	Conserved hypothetical protein
Os07g0170016	8.22667	16.5333	1.007	0.000377699	0.00876379	Hypothetical gene
Os07g0175500	12.5067	4.82333	-1.37459	0.000166695	0.00450197	Similar to lipid binding protein
Os07g0178700	6.63333	14.55	1.13321	0.000773273	0.0157701	Similar to Low molecular mass early light-inducible protein HV90, chloroplast precursor (ELIP)
Os07g0182000	0.256667	1.03667	2.01398	0.000249342	0.00626317	Basic leucine zipper transcriptional activator, Grain fillin
Os07g0190000	4.42667	36.73	3.05267	9.77e-65	2.42752e-61	Similar to 1-deoxy-D-xylulose 5-phosphate synthase 2 precursor
Os07g0190800	8.25667	25.6733	1.63664	6.176e-09	5.58011e-07	Similar to Thioredoxin h
Os07g0201800	0.683333	0.0766667	-3.15592	0.00142862	0.0258042	UDP-glucuronosyl/UDP-glucosyltransferase domain containing protein
Os07g0209100	163.05	449.72	1.46371	6.48173e-10	6.87756e-08	Similar to Seed imbibition protein (Fragment)
Os07g0217600	12.27	135.143	3.46128	1.76098e-71	7.50078e-68	CytochromeP450 monooxygenase, Diterpenoid phytoalexin biosynthesis, Bacterial blight resistanc
Os07g0218200	0.476667	9.65	4.33948	2.1132e-07	1.37871e-05	Similar to terpene synthase 7
Os07g0218700	1.51	35.67	4.56209	7.61832e-74	3.7858e-70	Cytochrome P450 family protein
Os07g0232800	9.43333	33.6033	1.83276	9.88035e-14	1.72276e-11	Similar to Zinc transporter protein ZIP1
Os07g0249800	1.88667	4.33	1.19853	0.00131662	0.0241726	Similar to IAA-amino acid hydrolase ILR1-like 8
Os07g0258400	2.51667	18.75	2.8973	3.38478e-38	3.60431e-35	OsNramp1 (Integral membrane protein)
Os07g0280200	10.9533	4.52333	-1.27591	5.23845e-06	0.00022702	AMP-dependent synthetase and ligase domain containing protein
Os07g0283050	0.446667	1.21667	1.44566	0.00244246	0.0387157	Concanavalin A-like lectin/glucanase, subgroup domain containing protein
Os07g0283125	1.47	3.48667	1.24603	3.67212e-05	0.00123715	Similar to lectin-like receptor kinase 7
Os07g0290200	18.6	44.0067	1.24242	2.70112e-06	0.000126829	Plant lipid transfer protein/seed storage/trypsin-alpha amylase inhibitor domain containing protein
Os07g0416900	0.553333	5.43667	3.2965	1.73241e-10	2.0336e-08	Similar to Omega-6 fatty acid desaturase, endoplasmic reticulum isozyme 2 (EC 1.14.19.-)
Os07g0417200	0.766667	10.98	3.84013	8.21882e-31	4.4555e-28	Similar to Delta 12 oleic acid desaturase FAD2
Os07g0418500	0.696667	4.73667	2.76533	1.70908e-12	2.57363e-10	Similar to Cytochrome P450
Os07g0442900	82.95	41.28	-1.0068	9.06871e-07	5.08257e-05	Uncharacterised protein family UPF0497, trans-membrane plant subgroup domain containing protein
Os07g0448100	19.7833	113.97	2.5263	2.4503e-23	8.90953e-21	Similar to Plasma membrane integral protein ZmPIP2-6
Os07g0448200	0.723333	6.56	3.18096	4.73622e-15	9.41434e-13	Similar to cDNA clone:J023132K03, full insert sequence
Os07g0448400	1.68333	16.1	3.25767	1.1744e-14	2.2591e-12	Similar to Aquaporin PIP2-5
Os07g0448600	4.55333	36.7167	3.01144	1.10867e-18	2.89967e-16	Hypothetical protein
Os07g0463600	0.236667	1.06333	2.16767	0.00189605	0.0321207	O-methyltransferase, family 2 domain containing protein
Os07g0482900	0.243333	0.956667	1.97508	0.00309875	0.0464284	Similar to Cytochrome P450
Os07g0489000	0.496667	2.31333	2.21962	0.000313584	0.00756679	Plant lipid transfer protein/Par allergen family protein
Os07g0489200	1.71333	3.64667	1.08977	0.000503694	0.0111825	UDP-glucuronosyl/UDP-glucosyltransferase family protein
Os07g0496250	0.343333	4.05667	3.56261	2.99641e-12	4.40103e-10	Similar to Expansin-like B1
Os07g0511400	0.233333	7.33	4.97335	1.59433e-15	3.32424e-13	Hypothetical protein
Os07g0520100	5.74	2.42667	-1.24207	6.29056e-05	0.00198266	Similar to taxane 10-beta-hydroxylase
Os07g0520200	2.04	0.73	-1.4826	0.00142992	0.0258042	Hypothetical protein
Os07g0522500	10.2967	22.47	1.12582	4.29273e-06	0.000191033	Similar to PDR6 ABC transporter
Os07g0524900	2.74667	6.79	1.30573	1.79083e-06	8.94397e-05	Protein of unknown function DUF6, transmembrane domain containing protein
Os07g0527000	3.28667	0.86	-1.93422	6.25526e-06	0.000265679	Similar to nodulin-like protein
Os07g0537300	1.64667	3.62667	1.1391	0.00215472	0.0354946	Similar to receptor-like serine-threonine protein kinase
Os07g0537900	1.30333	4.31	1.72548	1.69192e-10	1.99392e-08	Similar to SRK3 gene
Os07g0538000	1.17333	7.02667	2.58223	2.59209e-17	6.13379e-15	Similar to hydrolase, hydrolyzing O-glycosyl compounds
Os07g0538300	0.673333	2.01333	1.58019	5.42769e-06	0.0002342	Hypothetical conserved gene
Os07g0539100	121.363	286.29	1.23814	1.79895e-06	8.96947e-05	Glycoside hydrolase, family 17 protein
Os07g0539300	25.1767	50.4267	1.0021	4.41369e-08	3.40929e-06	Glycoside hydrolase, family 17 protein
Os07g0539900	7.47333	36.7167	2.29661	2.908e-14	5.3853e-12	Similar to Beta-1,3-glucanase-like protein
Os07g0541200	12.26	26.7567	1.12594	5.68775e-08	4.32618e-06	Similar to receptor-like serine-threonine protein kinase
Os07g0543100	2.71667	6.75	1.31305	0.000327872	0.00784412	Similar to Beta-amylase (EC 3.2.1.2)
Os07g0550600	0.176667	3.31333	4.22918	2.92601e-14	5.3853e-12	Transferase family protein
Os07g0561101	0.436667	0.05	-3.12653	6.7157e-05	0.00209014	Hypothetical conserved gene
Os07g0565400	7.96333	3.73667	-1.09162	0.00112935	0.0215161	Similar to SRF8 (STRUBBELIG-RECEPTOR FAMILY 8)
Os07g0569166	5.63333	1.84333	-1.61167	2.17465e-10	2.51316e-08	Conserved hypothetical protein
Os07g0571000	0.683333	2.39333	1.80836	0.00146816	0.0262779	Hypothetical gene
Os07g0580700	0.136667	1.01667	2.89511	2.07628e-07	1.36058e-05	Integrin alpha chain, C-terminal cytoplasmic region, conserved site domain containing protein
Os07g0585900	1.42667	4.09	1.51945	2.54723e-05	0.000909558	Hypothetical conserved gene
Os07g0586100	1.45667	6.72	2.20579	3.21544e-06	0.00014795	Similar to Esterase precursor (EC 3.1.1.-) (Early nodule-specific protein homolog) (Latex allergen Hev b 13)
Os07g0589000	6.57	13.4467	1.03328	3.61498e-05	0.00122423	Lateral organ boundaries, LOB domain containing protein
Os07g0599300	6.96667	2.68667	-1.37465	0.00135242	0.0246465	Hypothetical protein
Os07g0599500	73.18	32.3367	-1.17828	0.000103552	0.003024	Hypothetical protein
Os07g0599700	95.7133	32.73	-1.54811	1.69433e-06	8.52437e-05	Similar to Surface protein PspC
Os07g0599900	173.147	68.1733	-1.34472	1.7069e-07	1.14266e-05	Conserved hypothetical protein
Os07g0600000	6.46667	2.75667	-1.2301	0.00177271	0.0305522	Conserved hypothetical protein
Os07g0600200	51.9267	12.2267	-2.08644	9.08376e-12	1.27755e-09	Conserved hypothetical protein
Os07g0602000	0.583333	11.2167	4.26518	6.42143e-31	3.54558e-28	Similar to NADPH HC toxin reductase (Fragment)
Os07g0603300	23.9433	9.7	-1.30357	6.80478e-07	3.93963e-05	TON1 RECRUIT MOTIF (TRM)-containing protein, Regulation of grain size and shap
Os07g0604700	0.293333	3.22	3.45645	5.19397e-05	0.00167239	B12D-like protein, Flooding tolerance during seed germination and early seedling growt
Os07g0607400	0.563333	3.29667	2.54895	4.04459e-11	5.17569e-09	Pectin lyase fold/virulence factor domain containing protein
Os07g0613833	2.55	5.79333	1.1839	0.00330437	0.0487256	Hypothetical gene
Os07g0614700	14.9133	32.1033	1.10612	0.000299369	0.00727464	SPX, N-terminal domain containing protein
Os07g0618400	7.94	2.91	-1.44812	3.1021e-09	3.01278e-07	Similar to Leucine-rich repeat transmembrane protein kinase 1 (Fragment)
Os07g0635150	5.35	0.333333	-4.0045	1.28253e-16	2.91909e-14	Hypothetical gene
Os07g0638100	25.9433	67.2867	1.37496	8.00663e-13	1.25645e-10	Six-bladed beta-propeller, TolB-like domain containing protein
Os07g0638400	33.55	99.51	1.56853	3.14715e-11	4.0798e-09	Similar to 1-Cys peroxiredoxin
Os07g0638500	2.57333	5.72333	1.15322	0.000135025	0.00376958	Similar to Dirigent-like protein (Fragment)
Os07g0643000	2.86	13.0133	2.1859	1.53688e-07	1.04859e-05	Alpha/beta hydrolase fold-3 domain containing protein
Os07g0658600	55.2733	23.6133	-1.22698	0.000478621	0.0107217	Similar to Nucleoid DNA-binding-like protein
Os07g0660500	2.29	0.001	-11.1611	4.53543e-11	5.73001e-09	Similar to Cis-zeatin O-glucosyltransferase 1 (EC 2.4.1.215) (cisZOG1)
Os07g0663700	2.04333	13.04	2.67395	2.40792e-28	1.15798e-25	Similar to Oxidoreductase, short chain dehydrogenase/reductase family protein, expressed
Os07g0663750	2.02667	15.4267	2.92825	1.06972e-18	2.83887e-16	Hypothetical protein
Os07g0664000	2.90667	6.78333	1.22263	7.73987e-05	0.0023524	Similar to Oxidoreductase, short chain dehydrogenase/reductase family protein, expressed
Os07g0664200	4.30333	13.4967	1.64908	4.49941e-07	2.69928e-05	Short-chain dehydrogenase/reductase SDR domain containing protein
Os07g0668300	25.1833	9.40333	-1.42123	3.0367e-06	0.000140594	Lipase, GDSL domain containing protein
Os07g0670300	27.39	10.53	-1.37914	1.19965e-06	6.43325e-05	C2 calcium-dependent membrane targeting domain containing protein
Os07g0673200	6.72	16.0433	1.25544	3.08207e-09	3.01278e-07	RING-type E3 ubiquitin-ligase, Maintenance of phosphate homeostasis via degradation of phosphate transporter
Os07g0677100	4.45	10.0467	1.17484	0.000714065	0.0148366	Peroxidase
Os07g0677400	7.28	3.36333	-1.11405	0.00137034	0.0248831	Peroxidase
Os07g0680600	44.7833	17.86	-1.32623	1.00563e-07	7.19037e-06	Protein of unknown function DUF3133 domain containing protein
Os07g0683900	149.45	335.027	1.16461	5.97382e-08	4.49039e-06	Ricin B-related lectin domain containing protein
Os07g0684000	262.82	730.577	1.47496	1.87909e-07	1.24228e-05	Ricin B-related lectin domain containing protein
Os07g0686800	3.40667	11.9567	1.81138	3.69085e-14	6.62931e-12	Similar to Serine/threonine protein kinase-like
Os07g0686825	2.16667	8.43	1.96006	3.14996e-05	0.00108829	Hypothetical protein
Os07g0689600	14.2167	41.01	1.52839	7.09647e-10	7.3982e-08	Nicotianamine synthase 3 (EC 2.5.1.43) (S-adenosyl-L-methionine:S- adenosyl-L-methionine:S-adenosyl-methionine 3-amino-3- carboxypropyltransferase 3
Os07g0689800	10.2067	4.14667	-1.29949	6.25513e-05	0.00197358	Tetratricopeptide-like helical domain containing protein
Os07g0691300	63.98	31.86	-1.00587	0.00243732	0.038696	Wound-induced protein, Wun1, subgroup domain containing protein
Os08g0105400	0.001	0.476667	8.89684	3.33287e-05	0.00114353	Similar to P450
Os08g0105700	0.6	2.69	2.16457	3.12546e-07	1.96187e-05	Similar to Bx2-like protein
Os08g0112950	0.456667	12.01	4.71695	0.000647205	0.0138037	Hypothetical protein
Os08g0113000	134.03	66.93	-1.00183	0.000215185	0.00557312	Similar to Peroxidase 47 precursor (EC 1.11.1.7) (Atperox P47) (ATP32)
Os08g0125059	0.00666667	0.46	6.10852	2.50359e-05	0.000897199	Hypothetical protein
Os08g0139700	2.12333	4.52667	1.09212	8.02583e-05	0.002423	Similar to terpene synthase 6
Os08g0140300	0.916667	11.5333	3.65327	2.22827e-27	1.00664e-24	Aromatic L-amino acid decarboxylase (AADC), Senescence-induced serotonin biosynthesi
Os08g0140500	1.35	3.37	1.31979	0.000137991	0.0038416	Similar to Tryptophan decarboxylase (EC 4.1.1.28)
Os08g0153900	0.85	4.89333	2.52528	1.50875e-07	1.03177e-05	Protein of unknown function DUF599 family protein
Os08g0155900	47.43	12.37	-1.93895	8.07483e-09	7.18684e-07	Similar to Pathogen-induced defense-responsive protein
Os08g0156000	27.12	6.26333	-2.11435	3.18654e-06	0.000146847	Conserved hypothetical protein
Os08g0156100	7.93	1.62667	-2.2854	2.18846e-06	0.000105466	Conserved hypothetical protein
Os08g0158200	1.13333	4.67333	2.04388	5.73493e-09	5.24518e-07	FAD linked oxidase, N-terminal domain containing protein
Os08g0167800	0.02	1.28667	6.00749	0.00148422	0.0264992	Similar to Sesquiterpene synthase
Os08g0168000	0.01	0.36	5.16993	0.000706466	0.0147198	Similar to Sesquiterpene synthase
Os08g0174000	0.376667	1.55667	2.0471	0.00197971	0.0332172	Hypothetical protein
Os08g0189100	1.72667	11.3333	2.71451	3.607e-16	7.85009e-14	Germin-like protein 8-2, Disease resistanc
Os08g0189500	1.40333	10.6	2.91713	4.26117e-20	1.19859e-17	Germin-like protein 8-6, Disease resistanc
Os08g0189900	2.16667	10.3367	2.25422	1.23806e-12	1.89302e-10	Germin-like protein 8-10, Disease resistanc
Os08g0190100	4.84	15.1767	1.64878	1.75582e-07	1.16856e-05	Germin-like protein 8-11, Disease resistanc
Os08g0202300	21.4433	9.22	-1.21769	9.18285e-05	0.00271623	Hypothetical conserved gene
Os08g0203400	5.30333	15.14	1.51339	1.05356e-06	5.77445e-05	Protein kinase, core domain containing protein
Os08g0203700	2.78333	1.21667	-1.19388	0.000669138	0.0141367	Protein kinase, core domain containing protein
Os08g0207300	0.001	1.46	10.5118	2.95258e-07	1.86513e-05	Conserved hypothetical protein
Os08g0211750	0.001	1.54	10.5887	1.26837e-06	6.74114e-05	Conserved hypothetical protein
Os08g0215300	4.80333	2.35667	-1.02729	0.00074633	0.0153466	Conserved hypothetical protein
Os08g0230200	18.39	9.16	-1.0055	3.75178e-06	0.000170005	Similar to cysteine-type endopeptidase/ ubiquitin thiolesterase
Os08g0230800	0.51	2.07	2.02106	1.16441e-06	6.31238e-05	Hypothetical conserved gene
Os08g0240000	1.21667	5.9	2.27778	1.41084e-06	7.39248e-05	Similar to STF-1 (Fragment)
Os08g0240200	0.15	5.44333	5.18146	0.000960743	0.0187612	Conserved hypothetical protein
Os08g0248100	1.92333	0.836667	-1.20088	0.000428399	0.00973562	Protein kinase, core domain containing protein
Os08g0249900	6.06333	13.6233	1.1679	1.76804e-05	0.000662261	Similar to Gibberellin 20 oxidase 2
Os08g0254600	2.06667	0.426667	-2.27612	1.13577e-08	9.87296e-07	Similar to cyclic nucleotide-gated ion channel 14
Os08g0297800	10.9267	4.31	-1.34209	1.06115e-06	5.80537e-05	Sulfotransferase family protein
Os08g0299400	1.26	5.49333	2.12426	1.28161e-06	6.78731e-05	Similar to MGDG synthase type A
Os08g0302000	2.31	8.27	1.83999	1.54839e-05	0.000592644	Similar to Peroxidase 40 precursor (EC 1.11.1.7) (Atperox P40)
Os08g0331000	12.5767	26.1033	1.05348	7.21952e-06	0.000303179	Conserved hypothetical protein
Os08g0331800	0.88	3.85667	2.13178	0.00123807	0.0231437	Conserved hypothetical protein
Os08g0334900	1.49333	6.84333	2.19616	2.7628e-13	4.654e-11	Xyloglucan fucosyltransferase family protein
Os08g0335200	1.15667	2.75	1.24946	0.000304374	0.00738422	Hypothetical protein
Os08g0335600	94.7333	39.7433	-1.25316	0.000220818	0.00568558	Protein of unknown function DUF568, DOMON-like domain containing protein
Os08g0351200	1.47333	0.213333	-2.7879	1.35235e-05	0.00052983	Hypothetical conserved gene
Os08g0356700	11.0133	32.5467	1.56326	2.21646e-12	3.3043e-10	Protein of unknown function DUF247, plant family protein
Os08g0369800	1.18333	0.2	-2.56478	2.20067e-05	0.000802469	Hypothetical conserved gene
Os08g0373000	2.28667	0.88	-1.37767	0.000679779	0.0142835	Hypothetical conserved gene
Os08g0374701	1.09667	5.09667	2.21643	2.67124e-06	0.000125624	Similar to Protein kinase domain containing protein, expressed
Os08g0389601	0.35	2.12333	2.6009	0.00154447	0.0274433	Non-protein coding transcript
Os08g0403300	9.84667	24.44	1.31154	8.28165e-06	0.000344387	Heavy metal transport/detoxification protein domain containing protein
Os08g0404000	0.2	1.56	2.96347	6.22633e-06	0.000264828	UDP-glucuronosyl/UDP-glucosyltransferase domain containing protein
Os08g0412800	2.01	9.70333	2.27128	5.04118e-08	3.85405e-06	Protein of unknown function DUF1262 family protein
Os08g0413100	0.05	0.566667	3.5025	0.00153837	0.0273513	Protein of unknown function DUF1262 domain containing protein
Os08g0424600	2.85667	1.4	-1.02891	0.00273496	0.0422736	Hypothetical gene
Os08g0425700	2.58333	5.69	1.13919	0.000202839	0.00531446	Similar to Annexin-like protein
Os08g0433500	18.3533	9.05	-1.02005	0.000154522	0.00423068	Senescence-associated NAC transcription factor, Negative regulation of leaf senescence, Salt stress tolerance, Plant architectur
Os08g0438501	1.62667	3.95667	1.28237	0.000507649	0.0112369	Hypothetical gene
Os08g0438600	2.76333	6.81667	1.30266	4.1194e-07	2.51174e-05	Exostosin-like family protein
Os08g0442000	7.39333	3.52	-1.07065	0.000504697	0.0111881	Protein of unknown function DUF566 family protein
Os08g0446200	2.04	1.01	-1.01421	0.00101792	0.0196809	Similar to Receptor-like protein kinase precursor (EC 2.7.1.37). Splice isoform INRPK1a
Os08g0446800	9.54333	4.38	-1.12356	0.00178717	0.030748	Similar to GDU1
Os08g0457400	3.23333	1.39667	-1.21103	0.000532712	0.0116796	Similar to Avr9/Cf-9 induced kinase 1
Os08g0458200	7.62	15.6867	1.04168	7.54473e-06	0.000316391	Similar to MTD1
Os08g0460000	574.263	214.193	-1.4228	1.56129e-07	1.05799e-05	Similar to Germin-like protein 1 precursor
Os08g0462900	15.99	34.46	1.10775	0.000104941	0.00305857	Protein of unknown function DUF716 family protein
Os08g0469100	1.54667	0.001	-10.5949	9.51091e-09	8.41475e-07	Peptidase aspartic, catalytic domain containing protein
Os08g0470700	1.36	0.243333	-2.4826	0.00271076	0.0419865	Similar to carbonic anhydrase
Os08g0474000	1.24667	0.15	-3.05504	0.000978189	0.0190252	Similar to AP2 domain containing protein RAP2.6 (Fragment)
Os08g0477100	1.84	22.5333	3.61428	2.15277e-28	1.05225e-25	Similar to Latex allergen
Os08g0478000	161.483	53.2567	-1.60035	2.53358e-08	2.04166e-06	Similar to mucin-2
Os08g0480400	0.376667	2.48667	2.72285	5.05456e-07	2.99021e-05	Similar to cupin, RmlC-type
Os08g0485800	1.36	4.90333	1.85016	7.26938e-05	0.00223909	Barwin-related endoglucanase domain containing protein
Os08g0496700	0.51	2.75667	2.43436	9.42948e-06	0.000386726	Myb/SANT-like domain domain containing protein
Os08g0501700	1.04333	0.203333	-2.35928	9.83675e-08	7.08436e-06	Conserved hypothetical protein
Os08g0508000	6.35667	41.9633	2.72279	4.01385e-31	2.25806e-28	Cytochrome P450 family protein
Os08g0508700	1.71	0.626667	-1.44823	0.000497851	0.0110941	Similar to EIL3
Os08g0508800	4.17	13.4033	1.68447	2.02777e-08	1.66099e-06	Lipoxygenase, chloroplast precursor (EC 1.13.11.12)
Os08g0509100	7.60667	23.2467	1.61169	2.80223e-13	4.6939e-11	Similar to Lipoxygenase, chloroplast precursor (EC 1.13.11.12)
Os08g0514033	0.863333	3.35	1.95617	5.38758e-05	0.00171987	Hypothetical protein
Os08g0519100	8.15333	17.2433	1.08058	0.00167723	0.029267	D-arabinono-1,4-lactone oxidase domain containing protein
Os08g0521000	2.86333	9.81	1.77656	1.08589e-10	1.3108e-08	Protein of unknown function DUF599 family protein
Os08g0529000	0.52	1.50667	1.53478	0.00183624	0.031393	Auxin efflux carrier, Auxin homeostasis, transport and distributio
Os08g0529300	1.31333	3.84	1.54787	0.000194353	0.00511911	Hypothetical conserved gene
Os08g0538100	1.52667	4.79333	1.65064	2.44597e-06	0.000116686	Hypothetical gene
Os08g0538200	1.34667	6.92	2.36138	1.34123e-12	2.04031e-10	Protein of unknown function DUF247, plant family protein
Os08g0539200	0.49	2.54667	2.37776	1.64495e-06	8.37761e-05	Conserved hypothetical protein
Os08g0544400	2.08667	6.23667	1.57957	1.2138e-09	1.23518e-07	ABC-2 type transporter domain containing protein
Os08g0549900	1.43333	3.17667	1.14814	0.00329103	0.048577	Conserved hypothetical protein
Os08g0554300	3.19333	0.36	-3.14899	3.35335e-09	3.23571e-07	Similar to predicted protein
Os09g0129500	1.93667	4.83333	1.31944	0.00020808	0.00541371	Conserved hypothetical protein
Os09g0130700	0.66	3.17333	2.26546	2.4842e-06	0.000118132	Conserved hypothetical protein
Os09g0255400	2.31667	6.87667	1.56966	2.62686e-09	2.5849e-07	Similar to Indole-3-glycerol phosphate synthase, chloroplast precursor (EC 4.1.1.48) (IGPS)
Os09g0268100	0.96	2.53	1.39803	0.000144546	0.00400165	Similar to lectin-like receptor kinase 7
Os09g0272600	4.71333	20.4933	2.12034	6.85075e-08	5.06854e-06	Conserved hypothetical protein
Os09g0273600	0.166667	2.94	4.14078	1.80331e-06	8.97619e-05	Hypothetical gene
Os09g0344500	19.31	76.5233	1.98655	3.86033e-10	4.26295e-08	Similar to O-methyltransferase ZRP4 (EC 2.1.1.-
Os09g0356800	7.22667	14.6	1.01457	0.000152929	0.00419478	Protein kinase, core domain containing protein
Os09g0364400	1.34	4.67333	1.80222	4.19026e-06	0.000186752	Conserved hypothetical protein
Os09g0368200	0.0333333	1.23667	5.21335	9.5521e-06	0.00039068	Similar to polyamine oxidase precursor
Os09g0384900	0.09	1.93	4.42253	2.40844e-07	1.54763e-05	Protein of unknown function DUF295 family protein
Os09g0399800	36.1633	82.99	1.19841	4.9115e-05	0.0016022	Cinnamyl alcohol dehydrogenase (EC 1.1.1.195)
Os09g0409000	12.2367	27.44	1.16507	1.13228e-07	7.94352e-06	Conserved hypothetical protein
Os09g0409100	1682.72	174.413	-3.27022	5.10122e-25	2.02797e-22	Conserved hypothetical protein
Os09g0412300	61.31	26.8833	-1.18941	1.1793e-06	6.35839e-05	Similar to Calmodulin-like protein
Os09g0412700	36.65	105.187	1.52107	5.08966e-09	4.71284e-07	Conserved hypothetical protein
Os09g0414500	8.64667	2.03667	-2.08593	1.17916e-05	0.000471917	Similar to ZF-HD homeobox protein
Os09g0417600	9.78667	21.3133	1.12287	0.000248407	0.00625021	WRKY transcription factor, Transcriptional repressor, Pathogen defens
Os09g0417800	5.98667	35.1967	2.55561	1.23969e-14	2.3543e-12	WRKY transcription factor, Transcriptional repressor, Pathogen defens
Os09g0425200	0.0266667	0.736667	4.7879	0.00143059	0.0258042	Conserved hypothetical protein
Os09g0431100	1.02333	2.73	1.41562	1.13816e-06	6.19259e-05	GPCR, family 3, metabotropic glutamate receptor-like protein
Os09g0433700	0.52	0.106667	-2.2854	0.00184282	0.0314875	Similar to Pectin methylesterase (Fragment)
Os09g0439200	5.62667	13.66	1.27961	2.09686e-07	1.37105e-05	Jasmonate ZIM-domain protein, Jasmonate-induced resistance to bacterial blight, Repressor of jasmonic acid signalin
Os09g0441100	1.00333	0.116667	-3.10434	4.01356e-06	0.000179953	Similar to Cytochrome P450 monooxygenase CYP92A1
Os09g0444900	2.47	14.1433	2.51754	1.00475e-22	3.52443e-20	Similar to plant viral-response family protein
Os09g0447300	26.51	7.02667	-1.91562	8.16215e-08	5.96477e-06	Cytochrome P450 family protein
Os09g0448200	3.72	8.22333	1.14442	1.05679e-07	7.50223e-06	Similar to High-affinity potassium transporter
Os09g0450300	41.22	18.24	-1.17624	3.94366e-06	0.000177352	MAP65/ASE1 family protein
Os09g0455300	14.5467	5.27667	-1.46299	2.94763e-07	1.86513e-05	Similar to INDEHISCENT protein
Os09g0457800	2.15	0.423333	-2.34447	0.000333336	0.00792564	Alpha-amylase isozyme 3C precursor (EC 3.2.1.1) (1,4-alpha-D-glucan glucanohydrolase)
Os09g0457900	3.20667	0.29	-3.46695	7.92705e-09	7.07643e-07	AP2/ERF transcription factor, Regulation of the internode elongatio
Os09g0460350	24.8933	64.8967	1.38238	6.6069e-08	4.92479e-06	Hypothetical conserved gene
Os09g0460400	52.3633	115.177	1.13722	1.957e-08	1.60744e-06	Alpha/beta hydrolase fold-3 domain containing protein
Os09g0467200	471.24	977.72	1.05296	5.07492e-06	0.000221543	Similar to Glutathione S-transferase GST 23 (EC 2.5.1.18) (Fragment)
Os09g0468000	3.30667	1.37667	-1.2642	0.00125149	0.0233362	Multi antimicrobial extrusion protein MatE family protein
Os09g0471500	1.70333	3.69	1.11526	7.42287e-05	0.00227696	Conserved hypothetical protein
Os09g0472900	7.68667	37.4067	2.28287	0.000677478	0.0142452	Similar to Blight-associated protein p12 precursor
Os09g0482200	33.3667	123.83	1.89188	2.66895e-12	3.93948e-10	Peptidase A1 domain containing protein
Os09g0482300	0.29	0.956667	1.72196	0.00158704	0.0280659	Late embryogenesis abundant protein, LEA-18 domain containing protein
Os09g0482500	33.3667	123.83	1.89188	2.66895e-12	3.93948e-10	Peptidase A1 domain containing protein
Os09g0482550	0.29	0.956667	1.72196	0.00158704	0.0280659	Late embryogenesis abundant protein, LEA-18 domain containing protein
Os09g0482640	1.46	3.18667	1.12608	1.87418e-05	0.000695897	Serine/threonine protein kinase-related domain containing protein
Os09g0484900	5.01667	21.77	2.11754	3.58873e-23	1.27383e-20	Sodium/sulphate symporter family protein
Os09g0487200	9.16333	4.35667	-1.07265	0.000222053	0.00570753	Conserved hypothetical protein
Os09g0513200	42.74	20.1333	-1.086	0.000106451	0.00309051	Similar to Solute carrier family 35, member F1
Os09g0518000	7.12667	14.4867	1.02343	0.000249724	0.00626559	Similar to indole-3-acetate beta-glucosyltransferase
Os09g0522000	12.0133	2.69667	-2.15539	4.36531e-08	3.38068e-06	Similar to Dehydration-responsive element-binding protein 1B
Os09g0522100	3.33	0.693333	-2.2639	9.53337e-05	0.00281408	Similar to Dehydration-responsive element-binding protein 1H
Os09g0522200	79.9967	26.3967	-1.59958	2.78561e-05	0.000981929	DRE-binding protein 1A
Os09g0524300	6.91667	2.37667	-1.54114	1.24125e-05	0.000493457	Multi antimicrobial extrusion protein MatE family protein
Os09g0526700	19.4067	42.7767	1.14027	2.03223e-09	2.03333e-07	Similar to UDP-glucose 4-epimerase (EC 5.1.3.2) (Galactowaldenase) (UDP-galactose 4-epimerase)
Os09g0532000	80.5367	169.973	1.07759	2.09589e-05	0.000769376	Senescence-inducible chloroplast protein, Activation of the chlorophll-degrading pathway during leaf senescenc
Os09g0537700	2.49667	418.93	7.39056	4.01677e-21	1.19764e-18	S-like ribonuclease, Salinity tolerance, Abiotic stress response, Regulation of photomorphogenesi
Os09g0538000	1.39333	110.67	6.31158	1.19508e-09	1.22448e-07	Ribonuclease T2 family protein
Os09g0541050	100.157	205.54	1.03716	9.37912e-07	5.21731e-05	Hypothetical protein
Os09g0551400	0.06	0.386667	2.68806	0.000669471	0.0141367	Similar to S-locus receptor-like kinase RLK14
Os09g0554101	0.001	2.8	11.4512	2.64877e-06	0.000124961	Hypothetical conserved gene
Os09g0555800	0.243333	1.76667	2.86002	1.98378e-07	1.3057e-05	Similar to AMP-binding protein (Adenosine monophosphate binding protein 6 AMPBP6)
Os09g0559600	3.48333	7.92667	1.18625	0.00185397	0.0316416	Thioredoxin domain 2 containing protein
Os09g0561450	0.0133333	0.226667	4.08746	0.00300103	0.0454668	EGF-type aspartate/asparagine hydroxylation site domain containing protein
Os09g0561500	0.61	1.51667	1.31402	0.000958554	0.0187412	Wall-associated kinase, Rice blast resistanc
Os09g0562600	3.88	1.90333	-1.02753	0.000189161	0.00500002	Wall-associated kinase, Positive regulation of rice blast resistanc
Os09g0567500	41.2133	19.52	-1.07816	1.68977e-06	8.52437e-05	Similar to Fatty acyl coA reductase
Os10g0104000	0.001	0.18	7.49185	3.22574e-05	0.00110992	Hypothetical conserved gene
Os10g0105700	3.62	1.44	-1.32992	0.00100255	0.0194104	Similar to predicted protein
Os10g0109900	6.53333	2.41333	-1.43679	4.59149e-05	0.00151104	Major facilitator superfamily, general substrate transporter domain containing protein
Os10g0113100	11.2367	23.7767	1.08133	1.01573e-07	7.24523e-06	Aldo/keto reductase family protein
Os10g0118200	1.61333	5.71667	1.82513	2.73096e-05	0.000964766	Conserved hypothetical protein
Os10g0122000	6.46	13.6833	1.08281	3.84247e-07	2.35005e-05	UDP-glucuronosyl/UDP-glucosyltransferase family protein
Os10g0130800	5.24	2.22667	-1.23468	3.89625e-06	0.000175484	Conserved hypothetical protein
Os10g0135100	0.616667	1.90667	1.62849	0.000132198	0.00370515	NB-ARC domain containing protein
Os10g0149000	56.3233	9.99333	-2.49469	1.4526e-13	2.48912e-11	Protein of unknown function DUF1210 family protein
Os10g0149200	20.3133	6.53667	-1.6358	8.3793e-07	4.74976e-05	Protein of unknown function DUF1210 family protein
Os10g0162842	3.41667	0.716667	-2.25322	1.35476e-05	0.00052983	Hypothetical protein
Os10g0162844	6.24667	1.52	-2.03902	6.51328e-08	4.86716e-06	Wall-associated kinase domain containing protein
Os10g0165300	3.83667	0.776667	-2.30449	8.58309e-10	8.91684e-08	Cytochrome P450 family protein
Os10g0185400	3.57	7.75	1.11827	0.000619781	0.0133041	Pectinesterase inhibitor domain containing protein
Os10g0191300	348.847	971.033	1.47693	5.09079e-10	5.49953e-08	Similar to PR-1a pathogenesis related protein (Hv-1a) precursor
Os10g0195250	0.643333	4.64333	2.85152	1.41324e-06	7.39248e-05	Conserved hypothetical protein
Os10g0199500	1.75	0.143333	-3.60991	5.97895e-08	4.49039e-06	Hypothetical conserved gene
Os10g0205700	0.606667	2.42	1.99603	0.000140447	0.00389904	Pollen Ole e 1 allergen/extensin domain containing protein
Os10g0328600	0.001	0.213333	7.73697	0.000155284	0.00423601	Hypothetical protein
Os10g0333700	1.44	4.29	1.57491	0.00223889	0.0363193	Plant disease resistance response protein domain containing protein
Os10g0343400	2.34	0.773333	-1.59735	0.000357585	0.00839509	Cellulose synthase family protein
Os10g0345900	1.15	0.0333333	-5.10852	0.00262961	0.0409209	Conserved hypothetical protein
Os10g0352000	6.68333	2.74	-1.28639	0.000831689	0.0167567	Conserved hypothetical protein
Os10g0360100	2.20667	6.31	1.51577	3.28717e-07	2.04188e-05	Similar to Sugar transporter protein
Os10g0379100	0.293333	7.64	4.70296	9.41398e-34	6.68303e-31	Transferase family protein
Os10g0379854	0.666667	2.75	2.04439	7.78533e-07	4.45542e-05	Hypothetical protein
Os10g0380100	2.10333	8.89333	2.08005	1.70924e-07	1.14266e-05	Transferase family protein
Os10g0380800	0.286667	1.59	2.47158	0.000343563	0.00814284	Similar to Tryptophan decarboxylase
Os10g0389300	4.39333	14.16	1.68843	4.59072e-06	0.000202481	Similar to Red chlorophyll catabolite reductase (Fragment)
Os10g0389402	0.72	3.15667	2.13233	5.34924e-05	0.0017113	Hypothetical gene
Os10g0390800	18.31	9.11	-1.00711	4.32814e-06	0.000192322	Similar to Ethylene-responsive transcription factor 3 (Ethylene-responsive element binding factor 3) (EREBP-3) (AtERF3)
Os10g0393800	3.76667	7.73333	1.0378	0.000113185	0.00327008	Lipase, GDSL domain containing protein
Os10g0416500	27.67	187.077	2.75724	1.02722e-37	1.05613e-34	Similar to Chitinase 1 precursor (EC 3.2.1.14) (Tulip bulb chitinase-1) (TBC-1)
Os10g0416800	41.8267	136.157	1.70277	1.1137e-15	2.33845e-13	Similar to Chitinase 2 (EC 3.2.1.14) (Tulip bulb chitinase-2) (TBC-2)
Os10g0418900	0.34	4.60667	3.76012	1.79577e-07	1.19249e-05	Hypothetical conserved gene
Os10g0419400	2.93667	12.5433	2.09467	9.82112e-11	1.19521e-08	Similar to SIPL
Os10g0438600	5.20333	2.15	-1.2751	0.00104302	0.0201025	Similar to Family II lipase EXL3
Os10g0439800	1.32667	13.2733	3.32265	1.2801e-36	1.19273e-33	Similar to H0813E03.1 protein
Os10g0439924	2.10333	10.8233	2.3634	2.95444e-15	5.99249e-13	Cytochrome P450 family protein
Os10g0444600	0.35	1.28333	1.87447	0.00208308	0.0346397	Similar to Phosphate transporter (Fragment)
Os10g0450900	3.25	8.13	1.32282	5.22227e-05	0.00167788	Similar to Glycine-rich cell wall structural protein 2 precursor
Os10g0451700	0.001	0.476667	8.89684	0.000479659	0.0107369	Hypothetical protein
Os10g0452100	0.203333	3.16333	3.95953	6.26816e-08	4.69576e-06	Conserved hypothetical protein
Os10g0452300	0.001	2	10.9658	9.85993e-09	8.67208e-07	Eggshell protein family protein
Os10g0452500	1.44	3.37667	1.22953	0.00281502	0.0433089	Similar to Glycine-rich protein precursor
Os10g0465700	31.85	80.1267	1.33099	5.74728e-06	0.000245855	Similar to Beta-amylase PCT-BMYI (EC 3.2.1.2)
Os10g0486100	132.867	63.09	-1.0745	1.87666e-08	1.54998e-06	Cytochrome P450-like protein (CYP86B1)
Os10g0490800	4.97333	12.2533	1.30089	7.58598e-06	0.000317673	Similar to Secretory protein
Os10g0490900	1.75	5.26	1.58771	1.03328e-06	5.68418e-05	Similar to Secretory protein
Os10g0491000	11.2133	38.4433	1.77752	9.71032e-11	1.18657e-08	Plant Basic Secretory Protein family protein
Os10g0491400	1.38	3.75667	1.44478	0.00133247	0.0244036	Conserved hypothetical protein
Os10g0505900	2.40667	5.59667	1.21753	0.000225946	0.00578268	Conserved hypothetical protein
Os10g0524300	31.5333	70.5933	1.16265	1.43402e-07	9.87451e-06	LysM domain-containing protein, Embryo sac developmen
Os10g0527400	32.76	10.3233	-1.66603	2.23234e-06	0.000107009	Similar to Tau class GST protein 3
Os10g0528300	40.6	17.25	-1.23488	9.43031e-05	0.00278666	Tau class GST protein 4
Os10g0530900	74.4767	185.76	1.31858	1.90863e-10	2.22296e-08	Similar to Glutathione S-transferase GST 30 (EC 2.5.1.18)
Os10g0532200	7.64667	2.92667	-1.38557	1.63499e-05	0.000619862	Alpha/beta hydrolase family protein
Os10g0533500	1.58333	3.25667	1.04043	0.00310407	0.0464613	Similar to Beta-ring hydroxylase (Fragment)
Os10g0534700	1.82333	5	1.45535	2.30242e-07	1.48913e-05	Protein of unknown function DUF604 family protein
Os10g0535800	6.3	17.1367	1.44366	7.04118e-10	7.39334e-08	Protein of unknown function Cys-rich domain containing protein
Os10g0536400	36.73	92.7933	1.33706	6.7596e-11	8.43282e-09	Similar to Oxidoreductase, 2OG-Fe oxygenase family protein, expressed
Os10g0536450	8.59333	21.1833	1.30164	1.24691e-06	6.6508e-05	Hypothetical protein
Os10g0537800	8.70333	25.41	1.54576	2.11646e-11	2.84253e-09	Peptidase aspartic, catalytic domain containing protein
Os10g0538200	1.68333	10.0433	2.57685	3.24429e-13	5.38383e-11	Peptidase aspartic, catalytic domain containing protein
Os10g0538600	0.0566667	0.74	3.70695	5.94744e-05	0.00188849	Hypothetical protein
Os10g0538950	0.0133333	1.59667	6.90388	4.31741e-07	2.62175e-05	Hypothetical protein
Os10g0550500	9.27	3.99	-1.21618	1.24935e-05	0.000496012	Similar to Pectinacetylesterase
Os10g0551700	12.37	4.64667	-1.41258	0.000487144	0.0108814	Plant lipid transfer protein and hydrophobic protein, helical domain containing protein
Os10g0569400	44.3967	591.573	3.73603	1.74071e-47	2.59506e-44	RIR1a protein precursor
Os10g0569500	0.823333	5.59333	2.76416	4.71248e-09	4.40462e-07	Conserved hypothetical protein
Os10g0569600	0.586667	16	4.76939	1.38547e-13	2.38781e-11	Similar to RIR1b protein precursor
Os10g0570200	9.39333	20.7833	1.14572	0.000151022	0.00416161	Similar to RIR1b protein precursor
Os10g0571600	4.11	13.82	1.74955	2.64793e-07	1.6906e-05	No apical meristem (NAM) protein domain containing protein
Os11g0102301	0.786667	4.57333	2.53942	0.00068723	0.0143995	Hypothetical gene
Os11g0109616	1.09	0.04	-4.76818	3.1524e-07	1.97462e-05	Hypothetical protein
Os11g0112200	2.81667	7.36333	1.38637	1.66336e-06	8.4345e-05	Similar to Cationic peroxidase 1 precursor (EC 1.11.1.7) (PNPC1)
Os11g0115375	142.693	388.46	1.44485	1.16959e-06	6.31747e-05	Hypothetical protein
Os11g0115400	618.083	1281.67	1.05215	1.83343e-05	0.000681616	Lipid transfer protein LPT IV
Os11g0117500	0.203333	1.44667	2.83081	2.97871e-05	0.00103754	DNA-binding WRKY domain containing protein
Os11g0118350	3.50667	8.96	1.3534	0.000258041	0.00642216	Hypothetical gene
Os11g0126800	15.6633	0.696667	-4.49078	1.3453e-28	6.68526e-26	Nucleoside phosphatase GDA1/CD39 family protein
Os11g0138300	3.13333	1.11	-1.49714	0.000452818	0.0101973	Conserved hypothetical protein
Os11g0139700	50.9633	24.6667	-1.0469	0.000313676	0.00756679	Hypothetical conserved gene
Os11g0147150	4.05	12.8633	1.66727	2.30484e-10	2.64312e-08	Hypothetical gene
Os11g0160400	0.416667	10.23	4.61777	2.05738e-20	6.014e-18	Conserved hypothetical protein
Os11g0171100	1.14333	2.40667	1.07379	0.00219333	0.0359122	Conserved hypothetical protein
Os11g0181800	12.5633	27.67	1.1391	1.51183e-05	0.000581637	Similar to Short-chain dehydrogenase Tic32
Os11g0182500	29.5533	70.5	1.2543	1.60337e-10	1.91225e-08	Ankyrin repeat-containing protein, Regulator in basal defens
Os11g0183800	9.81667	4.70667	-1.06053	0.000115843	0.00333073	Similar to Armadillo/beta-catenin-like repeat family protein, expressed
Os11g0195600	37.3667	81.13	1.11848	5.16279e-05	0.00166415	Similar to Amino acid carrier (Fragment)
Os11g0197600	4.94	2.24333	-1.13887	0.000398092	0.00914445	Transcriptional factor B3 family protein
Os11g0198200	4.56333	1.66	-1.4589	0.00101095	0.0195604	Conserved hypothetical protein
Os11g0200950	3.23667	1.55667	-1.05605	0.00155273	0.0275573	F-box domain, cyclin-like domain containing protein
Os11g0206000	77.8667	0.0733333	-10.0523	0.000117832	0.00337492	Conserved hypothetical protein
Os11g0207600	4.36667	1.70667	-1.35535	0.00159004	0.0281022	Myb-like protein
Os11g0209900	0.366667	1.25333	1.77323	0.000115601	0.00332699	Similar to NifS-like protein
Os11g0211800	1.6	17.0967	3.41757	3.9644e-21	1.19651e-18	Similar to Specific abundant protein-like protein 1
Os11g0213000	0.416667	2.03667	2.28924	9.86765e-08	7.08949e-06	Similar to Protein kinase domain containing protein, expressed
Os11g0215100	5.92	2.36667	-1.32274	0.0026277	0.0409125	Plant disease resistance response protein family protein
Os11g0220300	2.63333	7.4	1.49064	1.76765e-05	0.000662261	Similar to NB-ARC domain containing protein, expressed
Os11g0224900	1.55667	0.0333333	-5.54535	0.00172837	0.0299437	Similar to NBS-LRR protein (Fragment)
Os11g0226800	2.28333	0.86	-1.40873	0.00240718	0.0383195	Similar to NB-ARC domain containing protein, expressed
Os11g0236932	0.783333	4.72667	2.59312	6.02292e-06	0.000256542	Hypothetical conserved gene
Os11g0237300	0.12	1.47667	3.62124	0.00131407	0.0241453	Hypothetical conserved gene
Os11g0241700	22.11	6.12333	-1.85231	3.88018e-08	3.03652e-06	Protein of unknown function DUF538 family protein
Os11g0244100	0.09	1.23667	3.78039	3.7147e-07	2.28366e-05	Transferase family protein
Os11g0245200	7.69333	1.44667	-2.41088	1.0329e-18	2.77449e-16	Similar to leucine-rich repeat family protein / protein kinase family protein
Os11g0255300	12.2067	0.06	-7.66849	1.11039e-08	9.6959e-07	Cysteine endopeptidase (Cysteine proteinase (EC 3.4.22.-)-rice)
Os11g0255500	34.5067	9.88667	-1.80332	6.40322e-12	9.17877e-10	Similar to Allyl alcohol dehydrogenase; NADP-dependent oxidoreductase-like protein
Os11g0259700	2.19667	0.51	-2.10675	2.09788e-05	0.000769376	Similar to SAM dependent carboxyl methyltransferase family protein
Os11g0282700	0.273333	1.44333	2.40067	2.79918e-06	0.000131021	Homeodomain-like containing protein
Os11g0295900	0.06	0.693333	3.53051	2.07995e-05	0.000765627	Similar to ASGR-BBM-like1
Os11g0306400	17.9233	2.97333	-2.59169	1.00438e-14	1.94459e-12	Similar to Herbicide safener binding protein
Os11g0307300	61.8333	10.7333	-2.52629	0.000721402	0.0149533	Herbicide safener binding protein
Os11g0427800	15.36	35.8133	1.22132	2.30341e-08	1.87135e-06	Similar to Lipid transfer protein LPT III
Os11g0428800	12.36	25.2533	1.0308	3.4781e-05	0.00118518	Cupredoxin domain containing protein
Os11g0432900	22.6567	46.7367	1.04462	6.68477e-08	4.95804e-06	Peptidase S10, serine carboxypeptidase family protein
Os11g0443700	1.58333	0.226667	-2.80432	2.67303e-05	0.000946545	Similar to Short chain alcohol dehydrogenase-like
Os11g0444400	0.63	3.03667	2.26906	2.52889e-05	0.000904093	Conserved hypothetical protein
Os11g0454300	9.64	22.9367	1.25055	1.40791e-09	1.42783e-07	Similar to Water-stress inducible protein RAB21
Os11g0461000	28.81	9.51	-1.59905	5.16678e-06	0.000224894	Peptidase S10, serine carboxypeptidase family protein
Os11g0466300	3.74333	1.28333	-1.54443	0.000518849	0.0114514	Conserved hypothetical protein
Os11g0474800	2.40667	6.78333	1.49496	5.02029e-10	5.44309e-08	Similar to Isoform 2 of Stemar-13-ene synthase
Os11g0474900	1.45	5.47	1.91549	1.82318e-05	0.00067865	Similar to Stemar-13-ene synthase
Os11g0477400	1.90333	7.32	1.94332	1.34701e-10	1.61945e-08	Hypothetical conserved gene
Os11g0482901	5.97333	13.91	1.21951	2.15834e-07	1.40203e-05	Hypothetical gene
Os11g0483000	5.28333	12.9367	1.29195	8.5452e-05	0.00255039	Similar to Cytochrome P450 family protein, expressed
Os11g0483900	7.94333	3.88	-1.03369	0.00121782	0.0228655	Engulfment and cell motility, ELM domain containing protein
Os11g0487100	15.5933	6.82333	-1.19238	0.000152889	0.00419478	Conserved hypothetical protein
Os11g0491600	0.00666667	1.40667	7.7211	3.71688e-10	4.13516e-08	Hypothetical conserved gene
Os11g0507200	81.9133	36.9	-1.15048	2.87158e-05	0.00100464	Similar to transferase
Os11g0514500	1.58333	17.9133	3.5	1.65998e-25	7.07056e-23	Sorghum bicolor leucine-rich repeat-containing extracellular glycoprotein precursor
Os11g0518300	0.0266667	0.71	4.73471	7.92265e-05	0.00239819	Hypothetical protein
Os11g0521000	25.9067	11.6367	-1.15465	0.000227852	0.00582645	Lipase, GDSL domain containing protein
Os11g0531700	5.77	11.64	1.01245	0.000363125	0.00849171	NUDIX hydrolase domain containing protein
Os11g0540600	24.2267	51.8733	1.0984	4.2543e-08	3.31192e-06	Protein of unknown function DUF247, plant family protein
Os11g0546600	6.35333	2.17333	-1.5476	0.00185932	0.0316966	Similar to phospholipase A2
Os11g0548600	0.493333	4.35333	3.14149	2.26661e-09	2.24522e-07	Similar to LysM domain containing protein
Os11g0569800	3.95333	1.80667	-1.12974	0.00134552	0.024582	Protein kinase, catalytic domain domain containing protein
Os11g0582000	1.09	7.44	2.77097	8.35644e-13	1.30448e-10	Hypothetical conserved gene
Os11g0592000	25.0467	650.047	4.69785	1.25163e-81	7.46372e-78	Similar to Barwin
Os11g0592100	27.29	405.03	3.89158	2.49337e-71	9.29278e-68	Similar to Barwin
Os11g0592200	69.3233	361.11	2.38103	5.38329e-18	1.33757e-15	Similar to Chitin-binding allergen Bra r 2 (Fragments)
Os11g0592600	49.4933	24.1267	-1.03661	1.72999e-07	1.15394e-05	Targeting for Xklp2 family protein
Os11g0607900	0.713333	2.3	1.68899	0.000246451	0.00622214	Hypothetical conserved gene
Os11g0614500	6.22	2.41333	-1.36589	6.43431e-05	0.00202369	Similar to Patatin-like protein
Os11g0625900	0.24	1.24667	2.37697	3.98686e-08	3.11183e-06	Protein kinase, core domain containing protein
Os11g0641500	1.77	5.57	1.65393	2.54037e-09	2.50807e-07	Cupredoxin domain containing protein
Os11g0642400	0.0466667	3.82	6.35504	1.48522e-05	0.000572876	Transferase family protein
Os11g0643100	2.35	9.09667	1.95268	3.12136e-07	1.96187e-05	Transferase family protein
Os11g0644800	3.3	8.19	1.3114	2.31616e-07	1.49477e-05	Similar to Tyrosine/nicotianamine aminotransferases family protein, expressed
Os11g0657850	0.246667	0.783333	1.66706	0.000288371	0.00704759	Hypothetical gene
Os11g0658900	0.49	2.20333	2.16883	2.29977e-07	1.48913e-05	Similar to Lipase family protein
Os11g0673200	8.8	25.14	1.51441	1.32226e-08	1.12321e-06	Similar to Auxin-induced beta-glucosidase
Os11g0674400	0.216667	1.12333	2.37424	0.000142286	0.00394275	Similar to NB-ARC domain containing protein, expressed
Os11g0679700	10.0733	22.9033	1.18502	1.47488e-07	1.01092e-05	Glycerol-3-phosphate acyltransferase, Anther development, Pollen formatio
Os11g0687100	4.81333	22.22	2.20675	9.67272e-10	9.95023e-08	von Willebrand factor, type A domain containing protein
Os11g0690332	4.95333	12.9467	1.38611	2.78613e-05	0.000981929	Similar to Protein kinase domain containing protein
Os11g0690466	1.03667	2.22	1.09861	0.000863363	0.0172418	Hypothetical protein
Os11g0691500	0.486667	2.31333	2.24897	0.000612727	0.0131716	Similar to Protein kinase domain containing protein
Os11g0694100	3.16667	6.67667	1.07616	0.000666642	0.0141169	Similar to Protein kinase domain containing protein, expressed
Os11g0699532	0.783333	5.92	2.9179	1.94963e-11	2.65434e-09	Hypothetical gene
Os11g0700900	3.44333	31.3733	3.18766	2.03099e-06	9.91098e-05	Glycoside hydrolase, subgroup, catalytic core domain containing protein
Os11g0701500	0.32	2.58	3.01123	1.54266e-07	1.04951e-05	Similar to Class III chitinase homologu
Os11g0702100	0.89	4.1	2.20375	9.20846e-07	5.14156e-05	Similar to Class III chitinase homologu
Os11g0703100	1.33333	4.67333	1.80941	1.85763e-06	9.20053e-05	Thaumatin, pathogenesis-related family protein
Os12g0111800	1.33667	6.09667	2.18938	1.36246e-12	2.06209e-10	Similar to Class III peroxidase 136
Os12g0113700	0.0233333	3.91667	7.39109	2.29131e-08	1.8666e-06	Similar to Zinc finger, C3HC4 type family protein, expressed
Os12g0116700	0.37	1.81333	2.29305	1.25926e-05	0.000498621	Similar to WRKY transcription factor 64
Os12g0117500	1.42667	3.8	1.41335	4.70366e-05	0.00154115	Hypothetical protein
Os12g0136500	73.8033	25.9267	-1.50925	4.15553e-07	2.5286e-05	Non-protein coding transcript
Os12g0147200	2.42	7.77333	1.68353	3.46647e-08	2.73429e-06	Conserved hypothetical protein
Os12g0151000	1.08667	6.51333	2.58349	1.91125e-11	2.61403e-09	Similar to Purple acid phosphatase
Os12g0154700	0.853333	2.24	1.39232	0.00341567	0.049849	Germin-like protein 12-1, Disease resistanc
Os12g0154900	0.156667	1.16333	2.89249	0.00194631	0.0328045	Germin-like protein 12-3, Disease resistanc
Os12g0155000	0.906667	2.51667	1.47287	0.00171523	0.0297679	Germin-like protein 12-4, Disease resistanc
Os12g0155100	3.42667	6.9	1.00979	0.00198263	0.0332289	Protein of unknown function DUF3049 domain containing protein
Os12g0161100	0.426667	1.55	1.86109	0.00131119	0.0241324	Zinc finger, RING/FYVE/PHD-type domain containing protein
Os12g0169100	7.75667	3.35333	-1.20984	2.64235e-05	0.000937909	Protein of unknown function DUF869, plant family protein
Os12g0169300	0.04	1.29667	5.01866	5.215e-06	0.000226333	Conserved hypothetical protein
Os12g0169600	3.22667	8.11667	1.33084	1.19125e-08	1.02654e-06	Similar to Fructose-bisphosphate aldolase
Os12g0186600	2.60667	0.893333	-1.54494	0.000207076	0.00539702	Conserved hypothetical protein
Os12g0190400	0.146667	0.993333	2.75974	9.54198e-05	0.00281408	Similar to NifS-like protein
Os12g0217800	3.37333	8.84667	1.39096	0.00244604	0.0387314	Hypothetical gene
Os12g0218100	6.85	14.69	1.10066	0.00188018	0.0319426	Similar to cDNA, clone: J065028F04, full insert sequence
Os12g0218300	5.41667	41.9833	2.95434	1.55133e-23	5.71042e-21	Conserved hypothetical protein
Os12g0218800	2.67333	17.07	2.67475	2.05196e-11	2.76839e-09	Hypothetical protein
Os12g0221400	4.21667	14.05	1.7364	1.69538e-06	8.52437e-05	Similar to cDNA clone:001-112-B09, full insert sequence
Os12g0221600	7.41667	26.5067	1.83751	1.05043e-10	1.27316e-08	Conserved hypothetical protein
Os12g0222300	22.32	79.14	1.82607	3.97286e-21	1.19651e-18	Conserved hypothetical protein
Os12g0222900	1.67667	5.41333	1.69092	4.78683e-09	4.46013e-07	Leucine-rich repeat, N-terminal domain containing protein
Os12g0227400	4.57667	9.70333	1.08418	0.000442778	0.0100166	Allyl alcohol dehydrogenase
Os12g0236200	0.0133333	0.42	4.97728	0.0031762	0.0471621	Non-protein coding transcript
Os12g0247700	0.45	22.9033	5.66949	0.000988468	0.0191627	Similar to Jasmonate-induced protein
Os12g0257600	1.87333	25.2633	3.75337	1.64529e-08	1.37798e-06	Similar to Laccase-25
Os12g0258700	15.8733	199.64	3.65272	4.34064e-65	1.17655e-61	Cupredoxin domain containing protein
Os12g0270900	2.72333	6.52333	1.26024	0.000105688	0.00307134	Sulfotransferase family protein
Os12g0282000	0.503333	6.32333	3.6511	1.13503e-13	1.96756e-11	Conserved hypothetical protein
Os12g0283400	0.226667	1.6	2.81943	4.73541e-06	0.00020794	Pectinesterase inhibitor domain containing protein
Os12g0428000	2.11333	11.6733	2.46562	3.14132e-21	9.75642e-19	Similar to senescence-associated protein DIN1
Os12g0431100	3.60333	16.07	2.15697	3.11648e-18	7.94195e-16	ATPase, AAA-type, core domain containing protein
Os12g0431300	0.433333	1.92333	2.15006	1.41156e-08	1.19566e-06	Six-bladed beta-propeller, TolB-like domain containing protein
Os12g0431850	0.06	0.563333	3.23095	0.000873392	0.0173647	Hypothetical protein
Os12g0437800	4.77	27.7967	2.54285	2.61827e-14	4.87914e-12	Similar to MPI
Os12g0442800	4.37	9.27333	1.08545	1.82831e-06	9.0855e-05	Similar to Sulfite oxidase (EC 1.8.3.1) (Moco containig protein AtMCP) (At-SO) (AtSOX)
Os12g0447000	3.68667	8.32	1.17427	0.00333118	0.0490142	Non-protein coding transcript
Os12g0451300	11.7433	4.88	-1.26689	0.000378485	0.00876839	Hypothetical conserved gene
Os12g0453500	19.0133	8.40333	-1.17798	0.000363053	0.00849171	Conserved hypothetical protein
Os12g0455000	8.34333	18.81	1.1728	8.33374e-05	0.00249477	Proteinase inhibitor I1, Kazal domain containing protein
Os12g0470700	0.37	0.02	-4.20945	0.00282828	0.0434302	ATPase, AAA-type, core domain containing protein
Os12g0471100	19.6533	8.58	-1.19572	5.80375e-05	0.00184877	Similar to ATPase 2
Os12g0491800	0.936667	7.18333	2.93905	3.47002e-21	1.06662e-18	Similar to Ent-kaurene synthase 1A
Os12g0512100	4.55333	9.71667	1.09354	4.57282e-07	2.73781e-05	Sugar/inositol transporter domain containing protein
Os12g0516000	29.8033	308.467	3.37157	9.69811e-28	4.4486e-25	Conserved hypothetical protein
Os12g0516800	0.6	1.84333	1.61928	0.000494151	0.0110282	Hypothetical conserved gene
Os12g0520200	7.70333	15.4933	1.00809	3.22745e-05	0.00110992	Similar to phenylalanine ammonia-lyase
Os12g0521101	2.26333	6.6	1.54402	0.000223458	0.00573227	Hypothetical protein
Os12g0528801	0.0966667	3.05333	4.98122	0.000120392	0.00343504	Hypothetical gene
Os12g0532600	7.92333	3.41667	-1.21352	9.89609e-05	0.00290988	Conserved hypothetical protein
Os12g0551200	0.213333	0.693333	1.70044	0.000568141	0.0123751	Armadillo-like helical domain containing protein
Os12g0555000	33.5833	207.64	2.62827	1.27016e-39	1.50843e-36	Similar to Probenazole-inducible protein PBZ1
Os12g0555100	17.1567	0.206667	-6.37532	9.91607e-30	5.18698e-27	Similar to Probenazole-inducible protein PBZ1
Os12g0555200	24.5367	139.91	2.51149	4.03991e-42	5.01891e-39	Similar to Probenazole-inducible protein PBZ1
Os12g0555500	43.8	287.903	2.71658	1.27653e-23	4.75764e-21	Pathogen resistance protein PBZ1, 17 kDa RNase, Disease resistanc
Os12g0569500	107.71	232.62	1.11082	2.32032e-05	0.000842663	Thaumatin, pathogenesis-related family protein
Os12g0571100	2433.36	726.22	-1.74447	5.96874e-13	9.67196e-11	Metallothionein-like protein, ROS (reactive oxygen species) scavenger, Antioxidan
Os12g0576750	1.56	3.54	1.1822	8.39892e-06	0.000348292	Nucleotide pyrophosphatase, Hydrolysis of UDP, ADP and adenosine 5'-phosphosulfat
Os12g0578300	1.82333	0.72	-1.34051	0.00119274	0.0224843	Calmodulin-binding, plant family protein
Os12g0583700	4.03	8.77	1.1218	0.000148042	0.00408706	Zinc finger, C2H2-type domain containing protein
Os12g0608900	0.00666667	0.21	4.97728	0.00339873	0.0497498	Protein of unknown function DUF26 domain containing protein
Os12g0609200	10.7933	22.5067	1.06021	1.2385e-06	6.62964e-05	Conserved hypothetical protein
Os12g0609600	19.58	7.19	-1.44532	1.53517e-05	0.000589853	Auxin responsive SAUR protein domain containing protein
Os12g0628600	5.32333	58.89	3.46762	1.86184e-19	5.09289e-17	Similar to Thaumatin-like pathogenesis-related protein 3 precursor
Os12g0629700	32.3067	482.503	3.90064	1.22462e-61	2.8087e-58	Similar to Thaumatin-like protein precursor
Os12g0630100	14.2033	43.8533	1.62646	6.44513e-11	8.07429e-09	Thaumatin protein, Tolerance to nitrogen deficienc
Os12g0630200	17.6267	39.7833	1.1744	0.00050445	0.0111881	Thaumatin, pathogenesis-related family protein
Os12g0630500	5.65333	47.6867	3.07641	5.53006e-24	2.08714e-21	Similar to Thaumatin-like protein
Os12g0635700	2.7	5.65667	1.06699	0.000201035	0.00528111	Similar to GNS1/SUR4 membrane protein
Os12g0637700	2.79333	1.1	-1.34448	0.00221401	0.0360925	Nodulin-like domain containing protein

## Sheet: OE4-PEG vs Nip-PEG
Supplementary Table 2. Differentially expressed genes identified from RNA-Seq (OE4-PEG vs Nip-PEG).
ID	Nip-PEG_mean	OE4-PEG_mean	log2(fc)	P-Value	FDR	Description
Os01g0104200	34.0467	12.74	-1.41815	3.40676e-12	2.79789e-10	No apical meristem (NAM) protein domain containing protein
Os01g0113650	1.62333	0.72	-1.17289	0.00159453	0.0155147	Hypothetical conserved gene
Os01g0124000	5.93	22.53	1.92574	2.59096e-11	1.80898e-09	Similar to Bowman Birk trypsin inhibitor
Os01g0124200	420.3	857.54	1.02878	2.00139e-17	3.55773e-15	Similar to Bowman Birk trypsin inhibitor
Os01g0124401	98.1033	227.673	1.21459	1.73238e-18	3.44183e-16	Similar to Bowman-Birk type bran trypsin inhibitor
Os01g0127000	0.986667	3.58	1.85932	5.0029e-08	1.79282e-06	Multicopper oxidase, Maintenance of Pi homeostasi
Os01g0127900	1.86	3.83667	1.04455	4.91018e-05	0.000832851	Mannose-6-phosphate isomerase domain containing protein
Os01g0128200	238.87	115.853	-1.04393	3.73283e-13	3.51433e-11	Similar to Nuclease I
Os01g0132000	30.2567	139.417	2.20408	1.11911e-55	5.03971e-52	Similar to Wound-induced protease inhibitor (WIP1)
Os01g0134700	76.7833	32.3233	-1.24822	3.23893e-24	1.06727e-21	Calmodulin binding protein-like family protein
Os01g0137700	0.636667	1.43667	1.17412	0.00076266	0.00842453	Conserved hypothetical protein
Os01g0151400	33.01	15.6367	-1.07797	1.06043e-11	7.98126e-10	Similar to Gamma-glutamyl transferase
Os01g0151500	6.84667	3.18667	-1.10335	2.25518e-08	8.95153e-07	Similar to GGT4 (GAMMA-GLUTAMYL TRANSPEPTIDASE 4); gamma-glutamyltransferase/ glutathione gamma-glutamylcysteinyltransferase
Os01g0159000	18.11	37.2433	1.0402	1.28529e-09	6.50345e-08	Similar to cDNA clone:J023049H21, full insert sequence
Os01g0159600	0.116667	1.24667	3.41761	0.000231349	0.00307782	Small hydrophilic plant seed protein family protein
Os01g0160800	19.01	83.1233	2.12849	2.25524e-06	5.58027e-05	Similar to Protein synthesis inhibitor II (EC 3.2.2.22) (Ribosome-inactivating protein II) (rRNA N-glycosidase)
Os01g0162200	1.00333	4.48333	2.15977	1.0642e-13	1.09334e-11	Leucine-rich repeat domain containing protein
Os01g0162300	1.49667	5.37333	1.84406	3.15606e-09	1.49871e-07	Leucine-rich repeat, plant specific containing protein
Os01g0162400	0.926667	5.94333	2.68115	1.31155e-16	1.95791e-14	Conserved hypothetical protein
Os01g0169800	7.26	15.5333	1.09733	1.74312e-08	7.13621e-07	Tryptophan aminotransferase, Indole-3-acetic acid (IAA) biosynthesi
Os01g0170051	26.0833	69.1533	1.40667	1.10267e-37	1.02739e-34	Hypothetical protein
Os01g0186900	118.89	13.9067	-3.09578	4.02088e-08	1.49236e-06	Similar to cDNA clone:001-117-G12, full insert sequence
Os01g0186950	86.3967	11.1167	-2.95825	4.44947e-15	5.55104e-13	Hypothetical protein
Os01g0187300	0.74	1.52333	1.04163	0.00642147	0.0463226	Hypothetical conserved gene
Os01g0187600	1.82333	0.566667	-1.68601	0.000467774	0.00559754	Similar to Cytokinin dehydrogenase 1
Os01g0209700	2.03333	0.893333	-1.18658	0.00371778	0.0303947	Similar to GA 2-oxidase 5
Os01g0210550	9.63	19.96	1.0515	0.000196401	0.00268289	Hypothetical gene
Os01g0210700	2.19333	0.966667	-1.18203	1.41701e-05	0.000286584	Similar to Potassium channel (Fragment)
Os01g0212700	2.33333	5.22333	1.16258	0.000178925	0.00247926	Similar to RING-H2 finger protein ATL2K
Os01g0217000	25.87	12.0233	-1.10544	1.90666e-13	1.87338e-11	Protein of unknown function DUF231, plant domain containing protein
Os01g0220100	2.14333	4.90667	1.19489	2.80516e-05	0.00051352	Similar to Cellulase
Os01g0225600	11.4167	31.6333	1.4703	8.23204e-15	9.88576e-13	Similar to Dehydrin
Os01g0228500	1.82667	10.1767	2.47798	1.78356e-15	2.33941e-13	Harpin-induced 1 domain containing protein
Os01g0232100	34.5867	12.1633	-1.50768	2.88192e-19	6.33085e-17	Similar to Tonoplast membrane integral protein ZmTIP4-3
Os01g0242300	2.81	1.37667	-1.02939	0.00659071	0.0473116	Optic atrophy 3 family protein
Os01g0248500	8.28333	17.2167	1.05552	2.75886e-10	1.62406e-08	Similar to Pathogen-related protein
Os01g0257300	8.68333	18.23	1.06999	3.60915e-07	1.08355e-05	Similar to FPF1
Os01g0262500	15.8267	6.05667	-1.38576	3.19159e-13	3.03651e-11	TRAM/LAG1/CLN8 homology domain domain containing protein
Os01g0266400	5.33333	15.13	1.5043	6.11127e-10	3.32916e-08	Conserved hypothetical protein
Os01g0276300	0.343333	2.35333	2.77702	5.60265e-07	1.62111e-05	Similar to Group 3 late embryogenesis abundant protein (Fragment)
Os01g0276900	2.81	6.46333	1.20171	2.97547e-05	0.000540667	Conserved hypothetical protein
Os01g0278000	7.82	3.74333	-1.06285	1.54617e-05	0.000308093	VQ domain containing protein
Os01g0296200	6.01333	13.26	1.14084	5.33553e-05	0.000892669	Similar to polygalacturonase
Os01g0303300	4.57667	18.3333	2.0021	6.99932e-13	6.34637e-11	Similar to Stress-inducible membrane pore protein
Os01g0303600	8.73333	18.5933	1.09018	4.1289e-09	1.92019e-07	Zinc finger, RING/FYVE/PHD-type domain containing protein
Os01g0307686	16.9833	43.26	1.34891	5.45668e-14	5.92127e-12	Similar to embryonic abundant protein-like
Os01g0313300	16.11	36.4567	1.17823	1.51881e-10	9.22388e-09	Similar to EREBP-3 protein (Fragment)
Os01g0314000	2.13	5.88667	1.4666	3.52659e-09	1.66008e-07	Protein of unknown function DUF3615 domain containing protein
Os01g0314800	137.967	294.913	1.09597	1.21651e-17	2.21853e-15	Late embryogenesis abundant protein 3 family protein
Os01g0318202	11.2167	37.77	1.7516	2.30467e-21	5.81984e-19	Hypothetical gene
Os01g0322700	5.64	2.29667	-1.29615	0.00123333	0.0124858	Non-protein coding transcript
Os01g0333001	1.44	4.04667	1.49067	2.18965e-05	0.000419309	Non-protein coding transcript
Os01g0339500	4.88	1.04667	-2.22108	3.19454e-19	6.961e-17	Similar to No apical meristem protein
Os01g0339600	0.956667	2.24667	1.2317	1.12303e-05	0.000233059	Proteasome assembly chaperone 3 domain containing protein
Os01g0347600	0.92	2.33667	1.34475	0.000832308	0.00904261	Ervatamin B (EC 3.4.22.-) (ERV-B)
Os01g0368700	4.82333	2.11667	-1.18824	0.000256329	0.00335624	Protein of unknown function DUF679 domain containing protein
Os01g0370750	0.1	0.546667	2.45066	0.00337902	0.0281849	Non-protein coding transcript
Os01g0377000	1.55	0.576667	-1.42646	0.0019	0.0178443	Cytochrome P450 family protein
Os01g0385400	1.31667	5.38	2.03072	4.04103e-13	3.76513e-11	C4-dicarboxylate transporter/malic acid transport protein family protein
Os01g0386500	0.15	1.08	2.848	4.23305e-05	0.000730844	Conserved hypothetical protein
Os01g0502700	2.24	0.93	-1.2682	0.00314481	0.0267378	Similar to Histone H2A
Os01g0537250	1.15667	2.74	1.2442	0.00470444	0.0366217	Protein of unknown function DUF3778 domain containing protein
Os01g0543100	34.73	73.6	1.08352	9.88101e-10	5.15415e-08	Similar to Peroxidase 72 precursor (EC 1.11.1.7) (Atperox P72) (PRXR8) (ATP6a)
Os01g0550800	41.72	11.3567	-1.8772	8.95419e-21	2.1602e-18	Protein of unknown function DUF239, plant domain containing protein
Os01g0553901	0.243333	0.676667	1.47551	0.000138774	0.00200625	HGWP repeat domain containing protein
Os01g0555100	0.663333	2.38667	1.84719	3.65557e-05	0.000642639	Similar to TATA-binding protein associated factor 2N (RNA-binding protein 56) (TAFII68) (TAF(II)68)
Os01g0558100	4.26667	9.50333	1.15532	1.15727e-06	3.07165e-05	Similar to Glutathione S-transferase TSI-1 (EC 2.5.1.18) (Glutathione S- transferase 1)
Os01g0559600	426.91	188.047	-1.18284	3.95385e-20	9.05364e-18	Similar to C13 endopeptidase NP1 precursor
Os01g0561600	7.62667	18.7367	1.29674	1.1022e-07	3.67672e-06	Cytochrome P450 family protein
Os01g0566500	2.08	6.26333	1.59035	2.47784e-06	6.09201e-05	Similar to Dioxygenase RAMOSUS1
Os01g0571133	1.57667	0.786667	-1.00305	0.00455238	0.0356951	Hypothetical gene
Os01g0580500	7.05667	28.3567	2.00663	3.59725e-14	3.99991e-12	ACC oxidase, Ethylene biosynthesi
Os01g0587150	0.263333	2.55667	3.2793	0.00612002	0.0446034	Hypothetical protein
Os01g0587300	2.39333	8.17	1.77131	3.90524e-28	1.55176e-25	Similar to C2 domain-containing protein
Os01g0595201	3.25	0.82	-1.98674	0.00237895	0.0214264	Similar to metal ion binding protein
Os01g0597600	7.99667	3.07667	-1.37803	1.10875e-05	0.000230982	Amino acid transporter, transmembrane domain containing protein
Os01g0606000	0.0666667	1.01	3.92125	0.000167139	0.00233874	MtN3 and saliva related transmembrane protein family protein
Os01g0606900	8.64667	24.6367	1.51059	1.08698e-10	6.80347e-09	Heat shock protein DnaJ, N-terminal domain containing protein
Os01g0609000	0.0433333	0.183333	2.08092	0.00571958	0.0422364	Similar to Pleiotropic drug resistance protein 3
Os01g0609501	2.85333	6.73	1.23796	4.59654e-05	0.000783587	Hypothetical protein
Os01g0609900	16.4733	34.15	1.05175	5.65402e-11	3.70805e-09	Similar to Pleiotropic drug resistance protein 4
Os01g0615050	13.2833	80.1567	2.59321	9.49851e-26	3.422e-23	Proteinase inhibitor I13, potato inhibitor I family protein
Os01g0615100	62.0667	293.077	2.23939	6.88155e-29	2.95142e-26	Chymotrypsin protease inhibitor, Salt and osmotic stress toleranc
Os01g0621400	0.2	0.616667	1.62449	0.00697775	0.0494975	Hypothetical protein
Os01g0629600	7.36333	15.23	1.04849	6.72681e-09	3.00925e-07	Peptidase S10, serine carboxypeptidase family protein
Os01g0644200	13.04	46.71	1.84079	2.21981e-18	4.31506e-16	Similar to Little protein 1
Os01g0654400	73.54	300.753	2.03198	3.30233e-28	1.33177e-25	Similar to Salt tolerant correlative protein
Os01g0654450	1.81	4.62	1.3519	0.00111629	0.0114816	Hypothetical gene
Os01g0656250	0.306667	1.37	2.15943	0.00248643	0.0222535	Hypothetical gene
Os01g0660100	0.136667	0.666667	2.2863	0.00400693	0.0322704	Conserved hypothetical protein
Os01g0678000	0.433333	1.57	1.85722	3.94836e-08	1.46948e-06	Protein of unknown function DUF2921 domain containing protein
Os01g0692400	0.0766667	3.74667	5.61086	1.66181e-12	1.44379e-10	Conserved hypothetical protein
Os01g0695100	8.87667	18.5833	1.06592	4.3649e-11	2.91209e-09	Similar to Phosphoethanolamine N-methyltransferase
Os01g0695800	1.67667	7.09333	2.08087	5.2671e-14	5.73859e-12	Similar to MDR-like ABC transporter
Os01g0702500	1.28333	11.4067	3.15191	4.08068e-14	4.50041e-12	Similar to Dehydrin Rab25
Os01g0705200	227.003	766.717	1.75598	4.00005e-39	4.15697e-36	Late embryogenesis abundant protein repeat containing protein
Os01g0713200	16.5733	44.5133	1.42537	0.00100596	0.0105598	Similar to Beta-glucanase
Os01g0714600	83.0167	34.3467	-1.27323	6.48239e-14	6.92309e-12	Similar to cDNA clone:J023088C01, full insert sequence
Os01g0721400	0.44	1.13	1.36075	0.00622861	0.045229	NB-ARC domain containing protein
Os01g0725000	6.63667	2.97667	-1.15676	0.000584088	0.00674446	Similar to H0402C08.3 protein
Os01g0726700	23.0767	64.63	1.48577	0.00067331	0.00759301	Conserved hypothetical protein
Os01g0727800	33.56	15.9033	-1.07741	1.99838e-13	1.95639e-11	Peptidase S8, subtilisin-related domain containing protein
Os01g0727820	1.61333	0.703333	-1.19776	0.00321846	0.0272014	Hypothetical protein
Os01g0727840	6.51	3.11	-1.06574	0.00243952	0.0219062	Similar to subtilase family protein
Os01g0728700	7.1	30.2467	2.09089	8.06562e-19	1.67641e-16	Protein of unknown function DUF1264 family protein
Os01g0731600	0.816667	2.4	1.55522	0.00417716	0.0333698	Similar to pathogen-related protein
Os01g0731700	0.536667	1.85667	1.79062	0.00565001	0.0418615	Hypothetical protein
Os01g0735900	2.23333	5.63667	1.33564	7.17158e-09	3.17666e-07	UDP-glucuronosyl/UDP-glucosyltransferase family protein
Os01g0736100	0.15	0.593333	1.98388	0.00355524	0.02935	UDP-glucuronosyl/UDP-glucosyltransferase family protein
Os01g0740500	45.21	21.9533	-1.0422	2.46437e-20	5.79019e-18	Similar to glutamate carboxypeptidase 2
Os01g0743500	5.03	16.2067	1.68796	6.54999e-13	5.97908e-11	Cytosolic NADP malic enzyme
Os01g0770200	7.88667	3.73333	-1.07895	1.30049e-08	5.42272e-07	Aromatic L-amino acid decarboxylase (AADC), Conversion of tyrosine into tyramin
Os01g0793900	25.69	8.09667	-1.66581	3.08127e-11	2.10774e-09	Conserved hypothetical protein
Os01g0795100	0.176667	0.676667	1.93742	0.00028151	0.00364291	Similar to Subtilase
Os01g0795200	0.536667	2.53	2.23704	2.4956e-08	9.77261e-07	Similar to Subtilase
Os01g0795250	0.2	0.66	1.72247	0.00315266	0.0267793	Hypothetical protein
Os01g0795400	3.22333	11.17	1.793	5.8355e-24	1.83343e-21	Similar to Subtilase
Os01g0819700	47.77	22.3067	-1.09863	9.76916e-16	1.33991e-13	Hypothetical conserved gene
Os01g0821600	13.6333	4.48	-1.60557	4.18244e-16	5.91673e-14	WRKY transcription factor 48-like protein (WRKY transcription factor 21)
Os01g0826400	45.52	21.4533	-1.0853	4.76611e-11	3.14867e-09	WRKY transcription factor 24 (WRKY24)
Os01g0832600	3.62333	15.4767	2.09471	1.42393e-14	1.65127e-12	Similar to Leucoanthocyanidin dioxygenase-like protein
Os01g0841700	11.1	4.35	-1.35147	1.83357e-08	7.46132e-07	Similar to Isoform ERG1b of Elicitor-responsive protein 1
Os01g0843800	0.503333	1.95333	1.95635	6.6544e-06	0.000147258	Similar to L-ascorbate oxidase
Os01g0845000	24.3367	10.1933	-1.25551	6.15116e-14	6.62169e-12	Hypothetical conserved gene
Os01g0850550	2.24333	5.18333	1.20824	3.55971e-07	1.06989e-05	Similar to Laccase-6
Os01g0852800	0.353333	2.54333	2.84762	3.48045e-05	0.000617072	Conserved hypothetical protein
Os01g0859300	1.14333	6.87667	2.58846	7.55315e-20	1.67284e-17	bZIP transcription factor, Stress response and ABA signal transduction, Regulation of plant fertilit
Os01g0860450	0.21	0.63	1.58496	0.000723323	0.00805614	Hypothetical protein
Os01g0864500	183.19	54.19	-1.75724	2.63616e-30	1.22809e-27	Harpin-induced 1 domain containing protein
Os01g0866500	2.36	7.41	1.65069	4.16894e-11	2.78824e-09	Similar to Soluble inorganic pyrophosphatase (EC 3.6.1.1) (Pyrophosphate phospho- hydrolase) (PPase)
Os01g0868000	7.01667	16.5833	1.24088	3.67611e-10	2.11788e-08	AP2/ERF transcription factor, Abiotic stress response, Salt stress respons
Os01g0869750	0.353333	2.54333	2.84762	3.48045e-05	0.000617072	Conserved hypothetical protein
Os01g0870500	1.4	0.6	-1.22239	0.000893	0.00957465	Similar to S-domain class receptor-like kinase3
Os01g0871600	2.06333	0.956667	-1.10889	0.00703949	0.0497533	Similar to Peptide transporter PTR2-B
Os01g0872000	2.01	0.84	-1.25873	0.000589837	0.00679633	TGF-beta receptor, type I/II extracellular region family protein
Os01g0880800	3.42	7.66333	1.16398	6.95619e-05	0.00112347	Similar to Acyl-[acyl-carrier-protein] desaturase, chloroplast precursor (EC 1.14.19.2) (Stearoyl-ACP desaturase)
Os01g0898500	4.21	1.07	-1.97621	7.24272e-05	0.0011621	Similar to Patatin (Fragment)
Os01g0905200	9.27333	3.73	-1.31391	4.74009e-06	0.00010854	Exo70 exocyst complex subunit family protein
Os01g0905300	2.54333	0.896667	-1.50408	1.30198e-05	0.000266213	Similar to Leucine zipper protein-like
Os01g0919100	0.603333	1.44	1.25504	0.00311869	0.0265575	Aluminum-induced citrate transporter, Aluminum toleranc
Os01g0934100	105.147	50.42	-1.06034	5.9444e-11	3.88905e-09	C2 calcium-dependent membrane targeting domain containing protein
Os01g0934800	5.05	11.4833	1.18519	6.41358e-07	1.82073e-05	Alpha/beta hydrolase fold-1 domain containing protein
Os01g0940700	9.48333	35.9467	1.92239	1.46567e-05	0.000294441	Similar to Glucan endo-1,3-beta-glucosidase GII precursor (EC 3.2.1.39) ((1->3)- beta-glucan endohydrolase GII) ((1->3)-beta-glucanase isoenzyme GII) (Beta-1,3-endoglucanase GII)
Os01g0944900	4.45667	11.08	1.31392	1.45041e-11	1.06206e-09	Similar to Glucan endo-1,3-beta-D-glucosidase
Os01g0947000	3.65333	23.24	2.66932	3.82092e-72	1.03241e-67	Similar to Beta-1,3-glucanase precursor
Os01g0949500	53.4	18.8133	-1.50508	1.13978e-16	1.74982e-14	Similar to Calmodulin (CaM)
Os01g0954000	4.29333	14.83	1.78835	1.25254e-18	2.52565e-16	NADPH-dependent FMN reductase family protein
Os01g0955100	64.6233	31.6867	-1.02818	3.74264e-08	1.40453e-06	Similar to Calmodulin-like protein (Fragment)
Os01g0958200	0.653333	1.81667	1.4754	0.000667448	0.00753949	Curculin-like (mannose-binding) lectin domain containing protein
Os01g0963000	2.96667	15.8067	2.41362	6.53497e-33	3.75691e-30	Similar to Peroxidase BP 1 precursor
Os01g0963600	413.717	169.6	-1.28651	5.47389e-12	4.36296e-10	ABA/WDS induced protein family protein
Os01g0968400	2.84	1.05667	-1.42637	0.0063731	0.0461294	Root cap family protein
Os01g0972000	16.06	6.65667	-1.2706	4.76395e-08	1.72549e-06	Zinc finger, RING/FYVE/PHD-type domain containing protein
Os01g0974400	42.8533	21.3633	-1.00427	6.93302e-23	1.9719e-20	Zinc finger, RING/FYVE/PHD-type domain containing protein
Os01g0976500	3.86667	8	1.04891	1.17641e-08	4.96667e-07	KIP1-like domain containing protein
Os02g0101900	0.203333	0.96	2.23919	0.000239024	0.00317055	Conserved hypothetical protein
Os02g0111600	2.91667	6.26333	1.10261	3.95048e-10	2.25194e-08	Serine/threonine protein kinase-related domain containing protein
Os02g0114100	2.63333	0.523333	-2.33109	1.70488e-06	4.31733e-05	Protein of unknown function DUF6, transmembrane domain containing protein
Os02g0120100	0.976667	2.00667	1.03886	0.000890664	0.00955368	Serine/threonine/tyrosine protein kinase, STY kinase, Regulation of ammonium uptak
Os02g0125400	5.1	2.46	-1.05184	0.000715741	0.00798816	Negative regulatory factor PREG domain containing protein
Os02g0134200	48.4367	18.2833	-1.40557	0.00364858	0.0299467	DUF1645 family protein, Regulation of stress-tolerance and grain lengt
Os02g0136000	0.733333	2.15333	1.55403	1.70749e-07	5.44986e-06	Phox/Bem1p domain containing protein
Os02g0140500	6.07667	1.81333	-1.74464	1.44532e-05	0.000291003	Similar to cycloartenol synthase
Os02g0160800	10.98	4.77	-1.20282	2.50724e-09	1.21408e-07	Hypothetical protein
Os02g0161100	0.153333	0.783333	2.35295	4.11567e-05	0.00071478	Actin-binding FH2 domain containing protein
Os02g0162600	4.24333	11.2333	1.40452	3.29598e-09	1.56241e-07	Conserved hypothetical protein
Os02g0177700	14.26	6.43333	-1.14834	2.36238e-09	1.15219e-07	Uncharacterised protein family UPF0497, trans-membrane plant subgroup domain containing protein
Os02g0179200	3.61667	1.63667	-1.1439	0.000339752	0.00427379	Glutamine amidotransferase class-I domain containing protein
Os02g0184700	1.70333	0.733333	-1.21582	0.00233932	0.0211329	Cytochrome P450 family protein
Os02g0207400	1.94	0.7	-1.47063	8.11323e-05	0.00127601	Similar to UDP-glycosyltransferase UGT99C4
Os02g0208500	55.8067	23.0633	-1.27484	2.08615e-12	1.80089e-10	Conserved hypothetical protein
Os02g0237000	0.07	0.853333	3.60768	0.000576458	0.00666491	Similar to peroxidase 52
Os02g0240100	0.9	4.98667	2.47008	3.44464e-16	4.95076e-14	Similar to Peroxidase 2 (Fragment)
Os02g0244100	10.32	23.3133	1.17571	1.62095e-17	2.90054e-15	RING-type E3 ubiquitin ligase, Regulation of grain width and weigh
Os02g0250600	0.526667	2.2	2.06254	1.04923e-08	4.49292e-07	Late embryogenesis abundant protein repeat containing protein
Os02g0252400	0.02	1.46667	6.1964	2.04506e-08	8.23508e-07	Dof zinc finger transcriptional activator, Dof zinc finger transcription factor, Grain filling, GA response in aleurone cel
Os02g0257200	4.38333	12.6467	1.52866	7.03352e-09	3.13221e-07	Conserved hypothetical protein
Os02g0269600	1.08667	3.94	1.85829	1.82848e-05	0.00035853	Similar to Subtilase
Os02g0275200	5.78333	15.3933	1.41233	5.65381e-26	2.09269e-23	Xyloglucan fucosyltransferase family protein
Os02g0282000	0.466667	1.04667	1.16534	0.000574172	0.00664701	NB-ARC domain containing protein
Os02g0297132	1.00333	0.293333	-1.77419	0.00701436	0.0496667	Similar to heat-shock protein 101
Os02g0297200	3.60333	8.09	1.16681	9.87771e-07	2.66363e-05	Protein of unknown function DUF594 family protein
Os02g0308800	12.0433	3.61	-1.73816	1.4899e-08	6.16493e-07	FAS1 domain domain containing protein
Os02g0466400	0.54	5.10667	3.24135	3.77112e-10	2.16799e-08	Similar to Inositol phosphate kinase
Os02g0467600	1.49	5.77	1.95326	2.87801e-16	4.20345e-14	Similar to Cinnamate 4-hydroxylase CYP73
Os02g0483500	13.4933	28.13	1.05986	1.0235e-14	1.22367e-12	Transferase family protein
Os02g0484200	2.75	6.30667	1.19745	2.2411e-09	1.09502e-07	Transferase family protein
Os02g0513100	60.8633	152.44	1.3246	0.000402288	0.00492293	Similar to MtN3 protein precursor
Os02g0535901	2.07667	4.44667	1.09845	6.13128e-05	0.00100832	Cyclin-like F-box domain containing protein
Os02g0552700	4.66333	1.16333	-2.0031	1.88615e-13	1.85999e-11	Conserved hypothetical protein
Os02g0559800	2.47	1.21	-1.0295	0.00703917	0.0497533	RING-H2 type E3 ubiquitin ligase, Root development, Maintenance of cell viability after the initiation of root primordial formation, Defense respons
Os02g0560200	2.47	1.21	-1.0295	0.00703917	0.0497533	RING-H2 type E3 ubiquitin ligase, Root development, Maintenance of cell viability after the initiation of root primordial formation, Defense respons
Os02g0560600	2.47	1.21	-1.0295	0.00703917	0.0497533	RING-H2 type E3 ubiquitin ligase, Root development, Maintenance of cell viability after the initiation of root primordial formation, Defense respons
Os02g0561000	2.47	1.21	-1.0295	0.00703917	0.0497533	RING-H2 type E3 ubiquitin ligase, Root development, Maintenance of cell viability after the initiation of root primordial formation, Defense respons
Os02g0561400	2.47	1.21	-1.0295	0.00703917	0.0497533	RING-H2 type E3 ubiquitin ligase, Root development, Maintenance of cell viability after the initiation of root primordial formation, Defense respons
Os02g0561800	2.47	1.21	-1.0295	0.00703917	0.0497533	RING-H2 type E3 ubiquitin ligase, Root development, Maintenance of cell viability after the initiation of root primordial formation, Defense respons
Os02g0562600	1.87	4.02333	1.10535	1.31202e-09	6.62633e-08	Similar to Seven trans-membrane protein (Fragment)
Os02g0569400	1.30333	3.90333	1.5825	2.04311e-05	0.000395491	Cytochrome P450 family protein
Os02g0570400	1.06667	4.66	2.12722	0.00037198	0.00460839	Similar to Ent-kaurene synthase 1A
Os02g0570700	1.17	4.03667	1.78666	4.06085e-07	1.20444e-05	Cytochrome P450 family protein
Os02g0580600	0.946667	0.243333	-1.95992	0.00116793	0.0119265	Similar to Dimethylaniline monooxygenase-like protein
Os02g0581100	4.61333	1.96	-1.23496	0.00238896	0.0215022	Similar to photosystem II 5 kD protein
Os02g0584700	23.0567	8.80333	-1.38906	2.8317e-07	8.64549e-06	Heavy metal transport/detoxification protein domain containing protein
Os02g0584800	35.16	9.24667	-1.92693	4.21201e-19	8.9613e-17	Heavy metal transport/detoxification protein domain containing protein
Os02g0585650	0.733333	4.91333	2.74416	3.74997e-06	8.76506e-05	Hypothetical gene
Os02g0586000	0.47	6.29	3.74233	8.07358e-12	6.2328e-10	Quinonprotein alcohol dehydrogenase-like domain containing protein
Os02g0589700	6.05333	2.01667	-1.58576	4.36928e-08	1.60187e-06	Lecithin:cholesterol/phospholipid:diacylglycerol acyltransferase domain containing protein
Os02g0590200	1.98667	0.913333	-1.12114	0.00130378	0.0130426	Lecithin:cholesterol/phospholipid:diacylglycerol acyltransferase domain containing protein
Os02g0603700	0.916667	2.03333	1.14938	0.00567978	0.0420229	Hypothetical conserved gene
Os02g0609000	1.33667	4.12667	1.62634	0.00338177	0.0281849	Hypothetical protein
Os02g0615500	0.203333	0.946667	2.21901	1.61853e-06	4.11794e-05	Protein kinase, core domain containing protein
Os02g0616600	75.8233	35.8333	-1.08134	1.08074e-12	9.51195e-11	Hypothetical protein
Os02g0630300	8.90333	4.34	-1.03665	2.04462e-07	6.40958e-06	2OG-Fe(II) oxygenase domain containing protein
Os02g0649300	167.073	341.023	1.02939	2.75747e-16	4.04929e-14	HD-ZIP I protein, Transcription activator, Stress response, Panicle developmen
Os02g0651900	11.3633	28.9233	1.34785	9.09198e-10	4.76889e-08	Hypothetical protein
Os02g0667300	11.1833	4.72333	-1.24347	3.23726e-06	7.66615e-05	Alcohol dehydrogenase superfamily, zinc-containing protein
Os02g0667500	16.32	8.12667	-1.00591	6.38211e-10	3.46275e-08	Similar to tetracycline transporter protein
Os02g0678200	0.58	5.39667	3.21794	1.72948e-24	5.84131e-22	SPX-MFS protein, Pi homeostasi
Os02g0716800	1.71333	15.08	3.13776	3.09704e-07	9.39192e-06	TGF-beta receptor, type I/II extracellular region family protein
Os02g0721000	33.34	14.7333	-1.17817	1.30834e-07	4.26948e-06	Hypothetical protein
Os02g0723400	6.07333	2.13333	-1.50938	6.42767e-07	1.82241e-05	Similar to Isoform 2 of Auxin-responsive protein IAA8
Os02g0732250	0.746667	0.09	-3.05247	0.00536091	0.0402254	Hypothetical protein
Os02g0733900	6.42667	14.4333	1.16726	0.000224923	0.0030116	Conserved hypothetical protein
Os02g0739400	48.4067	21.1467	-1.19478	4.99755e-15	6.19421e-13	Similar to Avr9/Cf-9 rapidly elicited protein 231 precursor
Os02g0740700	47.4533	22.4567	-1.07937	5.84527e-14	6.31757e-12	Matrix metalloproteinase, Plant development, Symplastic apoplastic transpor
Os02g0753700	3.73	1.31	-1.50961	0.00012968	0.00190743	VQ domain containing protein
Os02g0761300	2.25333	5.45333	1.27508	1.03534e-05	0.000218383	Protein of unknown function DUF1645 family protein
Os02g0772100	0.246667	0.956667	1.95545	0.00104562	0.0109126	Conserved hypothetical protein
Os02g0783625	32.1333	80.4967	1.32486	2.73895e-12	2.3055e-10	Similar to Lysine ketoglutarate reductase/saccharopine dehydrogenase
Os02g0783650	25.5533	58.14	1.18602	7.17913e-10	3.86415e-08	Hypothetical gene
Os02g0791500	39.06	18.6467	-1.06677	0.00558763	0.0415821	Similar to Nucleotide sugar epimerase-like protein (UDP-D-glucuronate 4- epimerase) (EC 5.1.3.6)
Os02g0802500	26.9467	75.3733	1.48395	1.4859e-34	9.79242e-32	Similar to H(+)-translocating (Pyrophosphate-ENERGIZED) inorganic pyrophosphatase beta-1 polypeptide (EC 3.6.1.1) (Fragment)
Os02g0814200	21.8733	10.8733	-1.00838	1.46246e-06	3.76338e-05	Similar to CER1-like gene protein (Fragment)
Os02g0816300	26.6867	10.6567	-1.32436	6.98256e-13	6.34637e-11	Armadillo-type fold domain containing protein
Os02g0829850	8.47	1.76333	-2.26406	1.19082e-14	1.3929e-12	Conserved hypothetical protein
Os03g0105500	0.01	0.81	6.33985	7.27021e-06	0.00015919	Conserved hypothetical protein
Os03g0108000	13.9233	6.52333	-1.09382	2.84873e-05	0.000520438	Dual-specificity tyrosine-phosphatase CDC25, Arsenic metabolis
Os03g0108300	15.68	4.32667	-1.8576	9.65123e-16	1.33049e-13	Similar to xyloglucan endotransglucosylase/hydrolase protein 32
Os03g0113000	8.75333	4.09	-1.09773	1.07568e-06	2.87203e-05	Serine/threonine protein kinase domain containing protein
Os03g0115800	0.153333	20.0067	7.02767	1.90282e-09	9.43094e-08	Conserved hypothetical protein
Os03g0118100	4.73667	2.33667	-1.01942	0.000142367	0.00204809	Conserved hypothetical protein
Os03g0129400	33.7567	9.14	-1.88491	3.24387e-18	6.21626e-16	Conserved hypothetical protein
Os03g0130300	35.3433	121.853	1.78564	1.18439e-22	3.29919e-20	Similar to Cp-thionin
Os03g0133100	1.00667	18.6	4.20764	5.0248e-27	1.91226e-24	Conserved hypothetical protein
Os03g0134500	0.426667	1.88	2.13955	4.56299e-08	1.66386e-06	Cytochrome p450 (CYP78A9)
Os03g0141200	65.51	138.723	1.08242	1.14607e-21	2.9214e-19	Similar to Beta-amylase PCT-BMYI (EC 3.2.1.2)
Os03g0142600	0.446667	1.46333	1.71199	0.00196197	0.0182738	Myb transcription factor domain containing protein
Os03g0168100	35.66	192.963	2.43595	5.66664e-09	2.56041e-07	Late embryogenesis abundant protein repeat containing protein
Os03g0170100	10.1267	3.30333	-1.61616	6.20543e-07	1.77055e-05	Conserved hypothetical protein
Os03g0180800	2.05333	0.806667	-1.34792	0.00198305	0.0184384	TIFY domain-containing transcriptional regulator, Salt and dehydration stress toleranc
Os03g0195100	0.946667	3.5	1.88643	2.85584e-08	1.10393e-06	Putative aminotransferase, Disease resistance response against infection with rice blast fungu
Os03g0197125	7.10333	1.85	-1.94097	1.87084e-07	5.9123e-06	Hypothetical gene
Os03g0197200	0.796667	2.61	1.712	1.04206e-05	0.000219628	Similar to Sorbitol transporter
Os03g0197300	0.39	1.56333	2.00308	5.76183e-07	1.65975e-05	Similar to Cupin family protein, expressed
Os03g0225900	102.62	51.1	-1.00592	1.16249e-13	1.1853e-11	Allene oxide synthase (CYP74A2), Biosynthesis of jasmonic acid (JA
Os03g0226200	70.4367	141.753	1.00898	1.35588e-08	5.64497e-07	Non-symbiotic hemoglobin 2 (rHb2
Os03g0230300	36.51	102.923	1.49521	2.31129e-15	2.97386e-13	Homologue of SRO (similar to RCD one), Regulation of stomatal closure, Abiotic stress respons
Os03g0234900	19.6467	9.76	-1.00933	0.000268797	0.00350188	Similar to Peroxidase (EC 1.11.1.7)
Os03g0249100	27.0867	11.1233	-1.28399	2.93267e-18	5.66005e-16	Conserved hypothetical protein
Os03g0277300	6.73333	26.3133	1.9664	1.34402e-18	2.69003e-16	Heat shock protein 70
Os03g0277500	4.26	9.58667	1.17018	8.51535e-05	0.00132988	Similar to Glyoxalase family protein, expressed
Os03g0289800	17.5867	70.1733	1.99644	3.78437e-31	1.85916e-28	Similar to Leucoanthocyanidin dioxygenase-like protein
Os03g0290900	3.83	1.90333	-1.00882	0.00236679	0.0213596	Protein of unknown function DUF231, plant domain containing protein
Os03g0292100	119.173	52.3933	-1.18561	2.05137e-18	4.01653e-16	Hypothetical conserved gene
Os03g0293450	0.146667	0.59	2.00817	0.000939753	0.00994989	Hypothetical protein
Os03g0293500	163.4	335.57	1.03821	4.34135e-24	1.38004e-21	Similar to Pyruvate decarboxylase isozyme 2
Os03g0296200	0.886667	3.38333	1.93198	3.95151e-06	9.17267e-05	Conserved hypothetical protein
Os03g0299700	0.06	30.6267	8.99561	7.51679e-43	1.04872e-39	Conserved hypothetical protein
Os03g0301950	0.513333	1.33	1.37346	0.00560519	0.0416421	Peroxisomal protei
Os03g0302800	8.54333	2.09	-2.0313	6.98657e-17	1.12367e-14	Similar to Long cell-linked locus protein
Os03g0305550	5.22667	11.1733	1.0961	7.50832e-05	0.00119785	Hypothetical gene
Os03g0305600	98.24	200.627	1.03013	1.12439e-12	9.86397e-11	Mitochondrial import inner membrane translocase, subunit Tim17/22 family protein
Os03g0313800	5.91	2.77667	-1.0898	0.00144222	0.0142326	Hypothetical conserved gene
Os03g0315400	19.5933	9.22	-1.08752	8.86804e-08	2.99518e-06	Similar to Typical P-type R2R3 Myb protein (Fragment)
Os03g0316200	66.5967	257.507	1.95109	3.79768e-29	1.65505e-26	Similar to Galactinol synthase (Fragment)
Os03g0323600	3.97667	8.86	1.15575	0.000139056	0.00200924	Similar to DnaJ domain containing protein, expressed
Os03g0327600	343.267	789.273	1.2012	1.00108e-35	7.95562e-33	Ricin B-related lectin domain containing protein
Os03g0330200	0.563333	5.02	3.15563	7.60974e-15	9.17925e-13	2,3-bisphosphoglycerate-independent phosphoglycerate mutase (EC 5.4.2.1) (Phosphoglyceromutase) (BPG-independent PGAM) (PGAM-I)
Os03g0334300	1.60667	4.02333	1.32432	0.00067656	0.00762647	Similar to predicted protein
Os03g0335200	0.933333	2.66333	1.51277	3.10416e-06	7.39521e-05	Similar to WRKY1 (WRKY transcription factor 17)
Os03g0341600	12.2933	41.48	1.75454	4.86785e-20	1.10529e-17	Pollen Ole e 1 allergen/extensin domain containing protein
Os03g0342100	1.53333	5.91333	1.9473	4.48921e-08	1.63917e-06	Pollen Ole e 1 allergen/extensin domain containing protein
Os03g0347900	14.3567	3.73	-1.94447	9.54851e-37	8.32261e-34	Terpenoid synthase domain containing protein
Os03g0348900	79.7733	34.5867	-1.20569	3.84358e-13	3.60602e-11	Similar to CHY zinc finger family protein, expressed
Os03g0362500	3.46	0.976667	-1.82483	0.000138141	0.00200137	Similar to Terpene synthase family, metal binding domain containing protein, expressed
Os03g0370400	152.833	71.0067	-1.10593	8.61344e-18	1.59408e-15	Protein of unknown function DUF679 family protein
Os03g0371000	0.0266667	1.47	5.78463	8.48513e-10	4.4779e-08	Similar to Cytochrome P450 family protein, expressed
Os03g0388800	0.823333	2.07333	1.3324	0.00116382	0.0118935	Similar to Hydrolase
Os03g0397600	1.29	8.22667	2.67294	6.73178e-15	8.26785e-13	Glycoside hydrolase, family 17 protein
Os03g0398900	0.13	0.606667	2.22239	0.00245629	0.0220275	Hypothetical protein
Os03g0405400	0.41	0.903333	1.13963	0.00511899	0.038973	Non-protein coding transcript
Os03g0423300	0.616667	1.67	1.43729	0.000806838	0.00880127	Similar to Stearoyl-acyl carrier protein desaturse (EC 1.14.99.6) (Fragment)
Os03g0426350	3.00667	12.9067	2.10188	3.99434e-13	3.7345e-11	Conserved hypothetical protein
Os03g0432100	3.17667	7.31667	1.20367	1.11146e-10	6.91972e-09	Similar to Pyruvate, phosphate dikinase 2
Os03g0439500	15.69	5.46	-1.52287	1.08989e-15	1.47245e-13	2OG-Fe(II) oxygenase domain containing protein
Os03g0561283	2.56333	5.38667	1.07137	0.00037579	0.00464707	Conserved hypothetical protein
Os03g0561400	0.93	2.64	1.50524	1.29609e-05	0.000265306	Conserved hypothetical protein
Os03g0617500	18.27	9.11	-1.00395	5.69401e-07	1.64372e-05	Cyclin, C-terminal domain containing protein
Os03g0623100	2.61333	25.01	3.25854	3.20709e-42	3.93889e-39	Conserved hypothetical protein
Os03g0626500	6.35333	3.04667	-1.06028	6.01095e-05	0.000990341	Similar to predicted protein
Os03g0629800	0.001	9.01667	13.1384	3.77088e-17	6.32851e-15	Conserved hypothetical protein
Os03g0636800	0.7	2.17333	1.63448	1.71122e-08	7.01922e-07	LSTK-1-like kinase
Os03g0640000	2.78667	5.79667	1.05668	9.37344e-06	0.00019974	Patatin family protein
Os03g0642900	0.206667	0.85	2.04016	0.00528419	0.0398489	Similar to Hydrolase-like protein
Os03g0654600	69.2133	18.8667	-1.87521	1.7745e-32	9.58941e-30	Similar to Myb-like DNA-binding domain, SHAQKYF class family protein, expressed
Os03g0654700	14.69	5.84333	-1.32997	4.18648e-12	3.3991e-10	Protein of unknown function DUF1637 family protein
Os03g0655100	0.356667	3.52	3.30293	1.20045e-11	8.96029e-10	Similar to Cupin, RmlC-type
Os03g0655400	645.867	1576.9	1.28779	3.2908e-44	5.23044e-41	Similar to LIP5
Os03g0656850	2.45	5.41667	1.14462	0.000252803	0.00332396	Conserved hypothetical protein
Os03g0658800	18.13	5.22333	-1.79534	1.04913e-18	2.1314e-16	Cytochrome P450 family protein
Os03g0663500	0.57	2.15333	1.91754	0.000395428	0.00485217	Similar to Osmotin precursor
Os03g0663600	15.85	51.4833	1.69962	1.11173e-17	2.04346e-15	Similar to Pathogenesis-related thaumatin-like protein
Os03g0678800	12.8733	3.06	-2.07278	9.91474e-14	1.0225e-11	Glycosyl transferase, family 8 protein
Os03g0684800	1.49333	0.72	-1.05247	0.0045819	0.0359058	Conserved hypothetical protein
Os03g0693700	0.613333	2.39667	1.96629	0.00286925	0.0249055	Similar to Oxalate oxidase 1 (EC 1.2.3.4) (Germin)
Os03g0693800	0.163333	1.73667	3.41043	0.000166696	0.00233495	Similar to Oxalate oxidase 1 (EC 1.2.3.4) (Germin)
Os03g0693900	0.443333	23.2733	5.71414	5.20485e-34	3.34845e-31	Similar to Oxalate oxidase 1 (EC 1.2.3.4) (Germin)
Os03g0694000	58.58	120.34	1.03864	6.98765e-11	4.54955e-09	Similar to Oxalate oxidase 1 (EC 1.2.3.4) (Germin)
Os03g0699000	0.5	2.17333	2.11991	1.65233e-05	0.000327796	Oleosin 18 kD
Os03g0699700	1.25	3.45	1.46467	3.79841e-10	2.17905e-08	9-lipoxigenase
Os03g0702500	1.18667	2.55667	1.10735	0.00272473	0.0239422	UDP-glucuronosyl/UDP-glucosyltransferase family protein
Os03g0711100	36.5933	17.18	-1.09085	9.95828e-17	1.53756e-14	Member of the CONSTANS-like (COL) family, Flowering time represso
Os03g0712800	1.93667	22.46	3.53571	5.67443e-34	3.56565e-31	Cytosolic glutamine synthetas
Os03g0718800	38.3633	82.4333	1.1035	2.73115e-08	1.05725e-06	Similar to Physical impedance induced protein
Os03g0723400	74.6033	392.51	2.39542	1.11938e-36	9.4518e-34	Similar to UFG2
Os03g0734000	3.54	12.6233	1.83427	8.22242e-11	5.28976e-09	Pentatricopeptide repeat containing protein
Os03g0734500	3.32	1.27	-1.38635	0.00515997	0.0391636	Conserved hypothetical protein
Os03g0746900	6.99667	15.8967	1.18398	2.86857e-06	6.94523e-05	Protein of unknown function DUF1677, plant family protein
Os03g0750000	1.27	4.96667	1.96745	2.10981e-08	8.43742e-07	Similar to ethylene-responsive protein
Os03g0752500	5.75333	1.07667	-2.41783	6.15934e-07	1.75925e-05	Similar to Cysteine proteinase (Fragment)
Os03g0760000	1.47333	3.45333	1.22891	0.000722765	0.00805324	Cytochrome P450 family protein
Os03g0764100	256.01	125.627	-1.02706	3.04874e-14	3.43237e-12	Zinc finger transcription factor ZF1
Os03g0764900	3.64333	1.62	-1.16927	6.93405e-06	0.0001522	Similar to Zn finger protein (Fragment)
Os03g0765500	0.0866667	0.936667	3.43399	0.00438643	0.0347265	Hypothetical conserved gene
Os03g0766800	129.853	61.2133	-1.08497	7.99728e-11	5.1572e-09	Conserved hypothetical protein
Os03g0772750	2.75333	1.28	-1.10504	0.00518362	0.0392769	Hypothetical protein
Os03g0786250	3.59667	1.56667	-1.19896	2.43952e-06	6.00873e-05	Hypothetical gene
Os03g0790500	11.4133	23.1167	1.01821	1.84845e-10	1.10989e-08	Alpha/beta hydrolase fold-3 domain containing protein
Os03g0803500	5.65333	12.0033	1.08626	3.7158e-07	1.11063e-05	Similar to Prolyl 4-hydroxylase alpha-1 subunit-like protein
Os03g0804700	1.27	0.133333	-3.25172	0.000701968	0.0078627	Germin-like protein 3-8
Os03g0807900	49.5267	103.287	1.06038	3.78107e-20	8.73201e-18	Chaperonin-like RbcX family protein
Os03g0809100	9.06333	3.62333	-1.32272	3.42388e-11	2.31862e-09	Major facilitator superfamily protein
Os03g0818100	21.87	44.1167	1.01237	4.71554e-12	3.76964e-10	Histidine acid phosphatase family protein
Os03g0820400	44.72	20.2067	-1.14609	7.05736e-12	5.47959e-10	Similar to ZPT2-13
Os03g0852800	32.56	15.4433	-1.07612	7.91017e-08	2.70206e-06	Similar to NPC4 (NONSPECIFIC PHOSPHOLIPASE C4); hydrolase, acting on ester bonds / phospholipase C
Os03g0860100	9.21333	23.4367	1.34697	6.49545e-10	3.51014e-08	Similar to Ethylene-responsive transcription factor 2 (Ethylene-responsive element binding factor 2) (EREBP-2) (AtERF2)
Os04g0103900	0.203333	1.23333	2.60064	0.000431299	0.00522587	Similar to Chalcone synthase
Os04g0116600	24.39	11.19	-1.12408	1.56092e-06	3.99395e-05	Glucose/ribitol dehydrogenase family protein
Os04g0119800	0.586667	1.43667	1.29211	0.000231343	0.00307782	Leucine-rich repeat domain containing protein
Os04g0127100	0.473333	1.88	1.9898	0.00281388	0.0245499	Peptidase S8, subtilisin-related domain containing protein
Os04g0127800	0.26	0.63	1.27684	0.00698347	0.0495128	Coactivator CBP, KIX domain containing protein
Os04g0128900	5.89667	14.32	1.28006	1.4478e-07	4.66808e-06	Flavin monooxygenase-like enzyme, Auxin biosynthesi
Os04g0142400	6.03	13.9733	1.21245	2.22509e-09	1.08917e-07	Conserved hypothetical protein
Os04g0149400	4.05	9.98667	1.30208	2.10106e-05	0.000405042	Conserved hypothetical protein
Os04g0161100	0.763333	1.68667	1.14379	0.00676557	0.0483017	Similar to OSIGBa0102O13.5 protein
Os04g0171800	3.34667	1.43667	-1.22	1.93791e-08	7.83865e-07	Similar to Cytochrome P450 79A1 (EC 1.14.13.41) (Tyrosine N-monooxygenase) (Cytochrome P450Tyr)
Os04g0175450	2.42667	0.81	-1.58298	2.85786e-05	0.000521401	Hypothetical protein
Os04g0178300	8.71333	23.3767	1.42377	0.000147798	0.00210405	Similar to Isoform 3 of Syn-copalyl diphosphate synthase
Os04g0178400	3.43	9.26333	1.43332	3.70834e-13	3.50347e-11	Similar to Cytochrome P450 CYP99A1 (EC 1.14.-.-) (Fragment)
Os04g0179100	1.23	3.38	1.45836	0.00269785	0.0237678	Similar to OSIGBa0109M01.2 protein
Os04g0179200	12.32	34.2867	1.47665	2.29186e-12	1.9535e-10	Similar to Stem secoisolariciresinol dehydrogenase (Fragment)
Os04g0179700	0.9	4.42	2.29605	3.24391e-12	2.68866e-10	9-beta-pimara-7,15-diene synthase, Momilactone phytoalexins biosynthesis, Defense respons
Os04g0180400	2.54	12.8267	2.33625	1.74235e-14	2.00333e-12	Similar to Cytochrome P450 99A2
Os04g0184100	1.00667	2.03333	1.01426	0.00255689	0.0227416	Similar to OSIGBa0140C02.7 protein
Os04g0203600	0.603333	2.67	2.14581	1.71194e-08	7.01922e-07	Similar to cDNA clone:002-100-D12, full insert sequence
Os04g0206600	0.36	2.56333	2.83195	9.24114e-14	9.64076e-12	UDP-glucuronosyl/UDP-glucosyltransferase family protein
Os04g0209200	1.60333	4.11333	1.35923	3.08433e-09	1.47e-07	Similar to MRP-like ABC transporter
Os04g0223500	12.66	29.4067	1.21587	5.93338e-18	1.11333e-15	Dimethylaniline monooxygenase, N-oxide-forming domain containing protein
Os04g0249600	3.63	8.50333	1.22806	5.55901e-07	1.61337e-05	Similar to senescence-associated protein DIN1
Os04g0276200	0.13	0.55	2.08092	0.00535917	0.0402235	Armadillo-like helical domain containing protein
Os04g0288100	1.62333	3.6	1.14904	0.00149982	0.0147365	Similar to Auxin-binding protein ABP20
Os04g0288500	1.73333	3.83333	1.14505	6.41501e-07	1.82073e-05	Protein kinase, catalytic domain domain containing protein
Os04g0301500	1.82333	0.51	-1.83801	6.67842e-05	0.00108529	Helix-loop-helix DNA-binding domain containing protein
Os04g0311400	220.893	104.757	-1.07631	5.65636e-22	1.48383e-19	Similar to Cysteine proteinase 1 precursor (EC 3.4.22.-)
Os04g0316200	0.94	2.85333	1.60192	7.70322e-05	0.00122334	Protein of unknown function DUF26 domain containing protein
Os04g0322100	1.96667	6.14	1.64249	9.8187e-08	3.29567e-06	Protein of unknown function DUF26 domain containing protein
Os04g0337500	6.35333	2.71667	-1.22568	0.000571894	0.00662348	Aldo/keto reductase family protein
Os04g0340100	2.39667	5.76	1.26504	0.000172488	0.00240238	Hypothetical conserved gene
Os04g0341500	1.61	0.376667	-2.0957	0.000245556	0.00324605	Similar to OSIGBa0159H11-OSIGBa0137A07.8 protein
Os04g0341900	0.913333	0.136667	-2.74048	0.00355053	0.0293291	Similar to OSIGBa0159H11-OSIGBa0137A07.10 protein
Os04g0345400	0.183333	1.12333	2.61525	1.80119e-05	0.000353951	Similar to OSIGBa0106G08.7 protein
Os04g0347200	13.1233	3.91667	-1.74444	2.12562e-07	6.65517e-06	Similar to OSIGBa0111I14.7 protein
Os04g0354200	0.86	0.123333	-2.80177	6.8852e-07	1.9379e-05	Similar to OSIGBa0092G14.5 protein
Os04g0356600	0.933333	1.90667	1.03059	0.000306708	0.00392017	Similar to OSIGBa0105P02.3 protein
Os04g0362375	1.35	4.96	1.87738	3.11267e-06	7.39703e-05	Hypothetical gene
Os04g0386700	20.2267	46.37	1.19693	1.47481e-08	6.11187e-07	Similar to OSIGBa0148P16.6 protein
Os04g0387900	6.87333	3.08333	-1.15652	0.00011207	0.0016795	Similar to AT.I.24-6 protein (Fragment)
Os04g0394766	0.276667	0.946667	1.77471	0.00658114	0.0472555	Non-protein coding transcript
Os04g0397800	0.001	1.97667	10.9489	1.9272e-09	9.51972e-08	Conserved hypothetical protein
Os04g0401700	46.5667	111.913	1.26501	6.52421e-31	3.14793e-28	Potassium transporter, Potassium mediated growth, Salt toleranc
Os04g0415800	81.5333	163.42	1.00312	2.42978e-09	1.1808e-07	Similar to OSIGBa0092M08.2 protein
Os04g0419100	2.7	5.89667	1.12694	0.000247154	0.00326238	Conserved hypothetical protein
Os04g0423400	11.9333	35.3533	1.56685	4.48382e-28	1.75584e-25	Similar to OSIGBa0076I14.3 protein
Os04g0423800	20.2367	44.48	1.13619	3.91854e-12	3.20846e-10	Peroxidase (EC 1.11.1.7)
Os04g0424200	1.24333	0.556667	-1.15933	0.00400919	0.032279	Similar to OSIGBa0076I14.10 protein
Os04g0445300	1.62	0.303333	-2.41702	0.00199262	0.0184986	Pectinesterase inhibitor domain containing protein
Os04g0447166	9.76333	2.94667	-1.72829	5.49634e-06	0.000124173	Hypothetical protein
Os04g0448500	0.186667	0.993333	2.41181	0.0018541	0.0175167	Peptidase A1 domain containing protein
Os04g0448550	0.35	1.56667	2.16227	0.00296986	0.0255885	Hypothetical protein
Os04g0450000	5.59667	2.33	-1.26424	2.62333e-05	0.000484832	Zinc finger, FYVE/PHD-type domain containing protein
Os04g0450600	51.4667	19.1033	-1.42981	2.51467e-17	4.4121e-15	Similar to H0818E04.21 protein
Os04g0460600	151.407	74.08	-1.03127	1.13498e-21	2.92069e-19	Similar to H0219H12.10 protein
Os04g0498900	0.826667	1.93333	1.22571	0.00225393	0.0205123	Similar to N-acetyltransferase ESCO1
Os04g0510900	0.123333	2.05	4.05499	8.84012e-09	3.82176e-07	Similar to Embryo-specific protein 1 (ATS1)
Os04g0511200	102.713	248.67	1.27561	3.25641e-19	7.03906e-17	EFA27 for EF hand, abscisic acid, 27kD
Os04g0543000	2.13	1.03	-1.04821	0.000728752	0.00810992	Similar to Protein kinase
Os04g0554200	9.44333	4.54333	-1.05555	1.64514e-07	5.26054e-06	Similar to OSIGBa0143N19.13 protein
Os04g0556000	17.8967	8.05667	-1.15144	7.7063e-07	2.14222e-05	Heavy metal P-type ATPase, Xylem loading of coppe
Os04g0565200	2.45333	5.40667	1.14	1.26437e-06	3.31039e-05	Similar to Cis-zeatin O-glucosyltransferase 1 (EC 2.4.1.215) (cisZOG1)
Os04g0565500	114.387	57.17	-1.00059	1.84319e-12	1.59625e-10	Similar to OSIGBa0158F05.8 protein
Os04g0581000	1.87667	5.08333	1.4376	5.7149e-06	0.000128466	Similar to Flavanone 3-hydroxylase (Fragment)
Os04g0581100	4.66667	11.83	1.34199	1.02149e-10	6.47902e-09	2OG-Fe(II) oxygenase domain containing protein
Os04g0585000	2.25667	4.83	1.09783	0.000926835	0.00985173	Similar to RING-H2 finger protein ATL1R
Os04g0585050	4.61333	9.34	1.01761	0.000776953	0.00852859	Conserved hypothetical protein
Os04g0589800	185.073	499.997	1.43382	9.48648e-35	6.57243e-32	Late embryogenesis abundant (LEA) group 1 family protein
Os04g0591232	0.28	0.663333	1.24431	0.00191179	0.0179052	Domain of unknown function DUF1263 domain containing protein
Os04g0591900	1.02	3.24667	1.67039	8.75864e-05	0.00135932	F-box associated domain, type 3 domain containing protein
Os04g0597700	2.58333	5.39333	1.06194	0.000142493	0.00204809	Hypothetical protein
Os04g0607150	1.2	3.58667	1.57961	1.14672e-05	0.000237136	Similar to OSIGBa0113I13.10 protein
Os04g0610400	249.717	113.337	-1.13968	9.49895e-14	9.8716e-12	APETALA-2-like transcription Factor, Control of the abscisic acid (ABA)/gibberellin (GA) balanc
Os04g0610600	6.04667	30.6967	2.34387	1.18359e-20	2.83015e-18	Similar to Cor14b protein precursor
Os04g0614500	2.06	10.1867	2.30597	4.22346e-16	5.94364e-14	Pyridoxal phosphate-dependent transferase, major region, subdomain 1 domain containing protein
Os04g0623901	1.44667	0.686667	-1.07505	0.0060709	0.044346	Non-protein coding transcript
Os04g0625200	3.09	1.21667	-1.34467	7.94406e-05	0.00125306	Phospholipid/glycerol acyltransferase family protein
Os04g0632600	0.846667	0.356667	-1.24722	0.00458785	0.0359315	Bulb-type lectin domain domain containing protein
Os04g0635000	3.06	8.82333	1.52779	5.93877e-05	0.000979643	Similar to H0315F07.10 protein
Os04g0648950	1.24667	3.36	1.43039	2.32586e-05	0.000439659	Non-protein coding transcript
Os04g0667200	0.603333	1.63667	1.43973	0.000660498	0.00747973	Similar to H1005F08.24 protein
Os04g0674600	0.0733333	0.366667	2.32193	0.0030754	0.02628	Similar to H0103C06.1 protein
Os04g0677400	7.54	3.46	-1.12379	6.36306e-10	3.45935e-08	Protein of unknown function DUF639 family protein
Os04g0684100	25.3167	10.7133	-1.24068	1.20802e-14	1.40693e-12	Hypothetical conserved gene
Os04g0684900	131.13	60.1367	-1.12468	8.12648e-13	7.29494e-11	Component of the CCR4-NOTcomplex, Deadenylase, Deadenylation (poly(A) tail shortening), Development and stress respons
Os04g0688300	105.967	294.713	1.4757	1.56076e-42	2.00818e-39	Haem peroxidase, plant/fungal/bacterial family protein
Os04g0688500	3.51333	27.5033	2.96869	1.35808e-60	9.17383e-57	Peroxidase (EC 1.11.1.7)
Os05g0104150	1.55667	3.44667	1.14674	0.00151201	0.0148292	Leucine-rich repeat (LRR) protein, Inhibitor of fungal polygalacturonase, Defence respons
Os05g0104200	3.65333	11.03	1.59415	1.84888e-13	1.83664e-11	Polygalacturonase inhibiting protein, Inhibitor of fungal polygalacturonase, Sheath blight resistanc
Os05g0112125	1.87667	3.97333	1.08218	0.000883032	0.00948689	Hypothetical protein
Os05g0114400	25.9667	10.4333	-1.31546	1.22694e-16	1.86247e-14	Zinc finger, C2H2-type domain containing protein
Os05g0129800	10.21	4.98	-1.03577	2.45121e-05	0.000458986	DNA-binding WRKY domain containing protein
Os05g0130400	0.24	0.786667	1.71272	0.00308963	0.0263757	Protein of unknown function DUF247, plant family protein
Os05g0140800	0.116667	1.72333	3.88474	2.26859e-08	8.98787e-07	Similar to Dormancy related protein (Fragment)
Os05g0148900	0.843333	2.39333	1.50485	0.00198156	0.0184309	Similar to Glutathione-S-transferase 19E50
Os05g0151200	3.19333	10.3533	1.69696	3.04494e-11	2.08818e-09	TspO/MBR-related protein family protein
Os05g0158600	1.97667	4.25333	1.10552	1.84718e-06	4.6602e-05	Similar to OsGA2ox1
Os05g0166300	0.26	0.746667	1.52195	0.00308702	0.0263626	Serine/threonine protein kinase-related domain containing protein
Os05g0171050	0.0466667	0.266667	2.51457	0.00507479	0.0387457	Similar to Phospholipase D alpha 1 precursor (EC 3.1.4.4) (PLD alpha 1) (Choline phosphatase 1) (Phosphatidylcholine-hydrolyzing phospholipase D 1)
Os05g0181650	0.763333	2.18667	1.51835	0.00683245	0.0486464	Hypothetical gene
Os05g0186300	3.22	6.48667	1.01042	5.42649e-08	1.93108e-06	Similar to NADP-malic enzyme
Os05g0186900	1.33333	0.543333	-1.29513	0.00656295	0.0471625	Similar to Auxin-responsive protein IAA16
Os05g0189300	52.5933	25.53	-1.04269	1.24098e-11	9.16155e-10	Vegetative storage protein/acid phosphatase domain containing protein
Os05g0190500	65.1467	22.9433	-1.50562	5.74595e-13	5.2808e-11	Similar to Acid phosphatase
Os05g0194500	13.7	28.1267	1.03776	8.05199e-13	7.25215e-11	Similar to ANAC075
Os05g0202800	29.8933	7.92	-1.91625	1.39285e-22	3.84028e-20	Similar to Metallothionein-like protein 3B
Os05g0206100	2.88667	6.13333	1.08727	0.000731204	0.00813051	Conserved hypothetical protein
Os05g0211100	0.683333	15.14	4.46963	1.05471e-59	5.69967e-56	Similar to Cytochrome P450-like protein
Os05g0214400	1.46333	0.43	-1.76685	0.00455608	0.0357138	Esterase/lipase/thioesterase domain containing protein
Os05g0226900	8.19667	19.1233	1.22222	1.1021e-08	4.71183e-07	Proline-rich glycoprotein, ABA-dependent inhibition of root growt
Os05g0237800	1.08	0.11	-3.29546	1.22228e-06	3.21892e-05	Similar to Histidine amino acid transporter
Os05g0253200	11.7933	3.82333	-1.62507	4.46557e-32	2.36588e-29	Conserved hypothetical protein
Os05g0267100	4.42667	2.06333	-1.10124	0.000771707	0.00848588	Similar to Transporter-like protein
Os05g0296800	0.263333	1.14333	2.11828	3.39076e-06	7.97375e-05	Similar to Retrotransposon Karma DNA, complete sequence
Os05g0305200	1.38333	3.86333	1.4817	0.000323706	0.00410351	Similar to TRAF-type zinc finger family protein
Os05g0312500	0.23	0.993333	2.11064	0.0018602	0.0175559	Reticulon family protein
Os05g0349800	4.90667	34.8367	2.82779	7.12939e-48	1.48182e-44	Embryonic abundant protein 1
Os05g0355700	1.89	0.576667	-1.71258	0.000943705	0.00998391	Conserved hypothetical protein
Os05g0373900	29.2833	63.6333	1.1197	1.02013e-15	1.39211e-13	Similar to Eukaryotic peptide chain release factor subunit 1 (eRF1) (Eukaryotic release factor 1) (TB3-1) (Cl1 protein)
Os05g0380900	90.83	31.29	-1.53747	3.05577e-21	7.57494e-19	Similar to Polcalcin Jun o 2 (Calcium-binding pollen allergen Jun o 2)
Os05g0381400	89.7967	292.257	1.7025	9.60633e-08	3.2284e-06	AWPM-19-like protein, Stress tolerance through ABA-dependent pathewa
Os05g0387300	0.41	1.68	2.03477	0.00634252	0.0459327	Hypothetical protein
Os05g0389800	0.14	0.41	1.5502	0.00561236	0.041661	Similar to ATP-dependent helicase DHX8 (RNA helicase HRH1) (DEAH-box protein 8)
Os05g0410500	6.76	13.92	1.04206	3.12721e-11	2.12839e-09	TGF-beta receptor, type I/II extracellular region family protein
Os05g0423701	1.09333	2.47667	1.17967	0.000357246	0.00445856	Similar to Endoglucanase 3
Os05g0438500	1.42	3.78	1.4125	0.000236479	0.00313834	Similar to Soluble inorganic pyrophosphatase (EC 3.6.1.1) (Pyrophosphate phospho- hydrolase) (PPase)
Os05g0440300	12.61	6.09	-1.05005	6.18549e-08	2.16492e-06	Similar to S1 self-incompatibility locus-linked G221 protein (Fragment)
Os05g0440632	5.3	2.42333	-1.129	0.0056117	0.041661	Similar to Histone deacetylase superfamily
Os05g0442400	0.956667	5.84333	2.6107	1.69026e-15	2.23876e-13	R-R-type MYB-like transcription factor, Response to drought stress during reproductive developmen
Os05g0453401	3.40667	1.53	-1.15483	0.000226124	0.00302319	Hypothetical protein
Os05g0465800	1.84667	4.03333	1.12705	1.19383e-07	3.94826e-06	Similar to RbohAp108
Os05g0468800	27.17	238.753	3.13543	3.75287e-54	1.44861e-50	Phosphatidylethanolamine-binding protein PEBP domain containing protein
Os05g0469600	0.206667	1.28667	2.63826	2.16539e-09	1.0638e-07	Similar to Pyruvate decarboxylase (Fragment)
Os05g0469800	0.73	3.11667	2.09404	2.15153e-13	2.09871e-11	Pyruvate decarboxylase (EC 4.1.1.1) (Fragment)
Os05g0472400	0.04	0.596667	3.89885	0.000383737	0.00473451	Similar to Zinc transporter 9
Os05g0473101	1.11333	2.49667	1.16512	0.00208417	0.0192199	Hypothetical gene
Os05g0475400	38.2433	104.163	1.44557	2.53095e-22	6.83862e-20	Similar to Alanine:glyoxylate aminotransferase-like protein (Fragment)
Os05g0476700	71.7967	22.47	-1.67592	3.0856e-30	1.38955e-27	U-box E3ubiquitin ligase, Positive regulation of cold stress respons
Os05g0487300	88.7433	42.0067	-1.07902	1.37315e-16	2.0386e-14	Conserved hypothetical protein
Os05g0501500	0.626667	0.226667	-1.46713	0.00688763	0.0489618	Hypothetical protein
Os05g0506000	30.9267	14.5033	-1.09247	8.46537e-17	1.33763e-14	Similar to MS5-like protein (Fragment)
Os05g0506800	2.17	1.02	-1.08913	0.00171124	0.0163906	Hypothetical conserved gene
Os05g0508400	2.29	5.85	1.35309	1.10458e-09	5.67408e-08	Mannose-binding lectin domain containing protein
Os05g0512301	1.44333	0.356667	-2.01676	0.00639253	0.0462082	Similar to CLE family OsCLE508 protein
Os05g0513100	7.77333	3.7	-1.07101	2.24651e-06	5.56378e-05	Similar to PlCYC4 protein (Fragment)
Os05g0514400	5.49	2.49667	-1.1368	4.39944e-05	0.000754748	Hypothetical conserved gene
Os05g0514600	0.356667	1.35333	1.92387	8.21952e-05	0.00129123	GA 2-oxidase4, GA metabolis
Os05g0518600	4.10333	8.41	1.03531	1.2257e-09	6.23701e-08	Similar to SL-TPS/P
Os05g0521900	12.5867	4.67	-1.4304	2.71678e-09	1.30851e-07	Similar to IQ calmodulin-binding motif family protein
Os05g0524400	38.46	77.2733	1.00661	4.26067e-17	7.06278e-15	Phosphofructokinase family protein
Os05g0527800	5.56667	2	-1.47681	1.94919e-07	6.14552e-06	UDP-glucuronosyl/UDP-glucosyltransferase family protein
Os05g0531000	14.8233	7.31	-1.01993	6.64992e-05	0.00108176	Protein of unknown function DUF584 family protein
Os05g0531100	46.0967	16.5267	-1.47987	2.47898e-13	2.39222e-11	Protein of unknown function DUF584 family protein
Os05g0541100	4.30333	12.3167	1.51709	2.98263e-17	5.1994e-15	IQ calmodulin-binding region domain containing protein
Os05g0542500	258.497	1089.22	2.07508	2.28744e-31	1.14457e-28	Similar to Isoform 2 of Late embryogenesis abundant protein, group 3
Os05g0550100	1.75667	4.18	1.25066	2.85353e-05	0.000520961	Protein of unknown function DUF827, plant domain containing protein
Os05g0551700	1.21	2.83333	1.22749	3.59108e-05	0.000632948	tRNA isopentenyltransferase family protein
Os05g0562800	28.48	8.62333	-1.72363	4.73544e-10	2.66012e-08	Protein of unknown function DUF679 family protein
Os05g0563550	5.04	2.35	-1.10076	0.00453416	0.0355729	FAS1 domain domain containing protein
Os05g0568800	25.3733	12.5233	-1.01869	8.96618e-07	2.45198e-05	Protein of unknown function DUF1645 family protein
Os05g0572700	8.41667	33.4733	1.99169	2.19099e-23	6.50555e-21	Similar to protein phosphatase 2C ABI1
Os05g0582500	4.26	24.2833	2.51104	1.27197e-23	3.90554e-21	Peptidase S10, serine carboxypeptidase domain containing protein
Os05g0588900	1.45667	3.42	1.23133	3.88201e-05	0.000678911	Similar to mitochondrial chaperone BCS1
Os05g0596000	0.216667	0.69	1.67112	0.00525479	0.0396715	Peptidase A1 domain containing protein
Os06g0105700	24.1867	8.81	-1.457	4.48859e-17	7.39522e-15	Protein of unknown function DUF6, transmembrane domain containing protein
Os06g0109300	1.05	2.60333	1.30997	8.09882e-05	0.00127449	Protein of unknown function DUF6, transmembrane domain containing protein
Os06g0110200	4.25	19.54	2.2009	1.07869e-15	1.46464e-13	Late embryogenesis abundant (LEA) group 1 family protein
Os06g0116933	0.67	1.96333	1.55107	0.00303565	0.0260308	Conserved hypothetical protein
Os06g0124300	0.4	1.21	1.59694	0.000921323	0.00979699	Protein of unknown function DUF594 family protein
Os06g0128600	29.4067	8.91333	-1.72211	1.73162e-30	8.20849e-28	Ankyrin repeat containing protein
Os06g0128700	70.7333	20.4033	-1.79359	1.09811e-49	2.69735e-46	Ankyrin repeat domain containing protein
Os06g0131300	44.37	92.59	1.06127	4.62457e-19	9.76218e-17	Arginine decarboxylase, Chilling stress respons
Os06g0133500	16.17	4.35333	-1.89313	9.43566e-09	4.06621e-07	Conserved hypothetical protein
Os06g0142400	12.4333	62.6333	2.33272	1.29086e-35	9.96543e-33	Early nodulin
Os06g0147000	21.7367	46.93	1.11038	1.37335e-13	1.38462e-11	Conserved hypothetical protein
Os06g0150600	3.14667	1.21	-1.37882	0.00444701	0.0351032	Transferase family protein
Os06g0192000	1.97333	0.956667	-1.04455	0.00369891	0.030277	Hypothetical gene
Os06g0195800	1.14333	2.89	1.33782	0.000706759	0.00790096	Similar to DNAJ heat shock N-terminal domain-containing protein
Os06g0200700	0.61	1.98667	1.70347	2.0448e-07	6.40958e-06	Hypothetical protein
Os06g0200800	5.65333	15.1767	1.42468	2.27263e-13	2.20095e-11	Conserved hypothetical protein
Os06g0207200	10.54	4.87	-1.11388	1.65885e-05	0.000328849	Conserved hypothetical protein
Os06g0212900	1.69333	0.653333	-1.37397	0.000937762	0.0099366	Heat shock protein Hsp70 family protein
Os06g0247651	0.11	0.496667	2.17477	0.00494459	0.0379803	Hypothetical protein
Os06g0248500	8.4	4.08	-1.04182	3.28597e-06	7.74976e-05	U box domain containing protein
Os06g0250600	7.63667	15.4167	1.01348	9.68399e-12	7.32945e-10	Outward Shaker K<sup>+</sup> channel, K<sup>+</sup> release by guard cells for stomatal closure, K<sup>+</sup> translocation toward the shoot
Os06g0261300	0.403333	1.88667	2.2258	0.00035529	0.0044403	Conserved hypothetical protein
Os06g0270200	5.47	12.6667	1.21142	2.73092e-06	6.6657e-05	Similar to Potassium transporter 24
Os06g0278000	2.62667	5.36	1.029	0.0016077	0.0156226	Glucoamylase, putatuve domain containing protein
Os06g0282000	1.65667	4.01333	1.27652	2.31717e-07	7.18827e-06	UDP-glucuronosyl/UDP-glucosyltransferase family protein
Os06g0293500	0.583333	1.55	1.40988	0.000131325	0.00192429	Conserved hypothetical protein
Os06g0294600	1.48333	4.3	1.53549	4.23182e-09	1.96467e-07	Cytochrome P450 family protein
Os06g0300500	0.473333	1.63	1.78394	2.04873e-06	5.11615e-05	Steroid nuclear receptor, ligand-binding domain containing protein
Os06g0318600	96.21	41.75	-1.20441	6.62685e-22	1.72171e-19	Peptidase S41 domain containing protein
Os06g0324400	4.85667	15.5433	1.67826	2.08794e-06	5.20925e-05	Late embryogenesis abundant (LEA) group 1 family protein
Os06g0329200	2.01333	4.08667	1.02134	9.52014e-05	0.0014599	Conserved hypothetical protein
Os06g0341300	13.29	46.79	1.81586	1.01675e-28	4.29259e-26	Seed maturation protein domain containing protein
Os06g0351500	3.17667	1.09667	-1.53439	2.26574e-05	0.000431432	Lipase, GDSL domain containing protein
Os06g0483200	6.30333	2.05333	-1.61815	2.33642e-08	9.20263e-07	Similar to cycloartenol synthase
Os06g0493600	0.54	2.81333	2.38125	5.54588e-10	3.05193e-08	Phosphate (Pi) transporter, Pi homeostasi
Os06g0513050	0.563333	3.68667	2.71026	5.87842e-05	0.000972062	Conserved hypothetical protein
Os06g0513781	4.76667	11.72	1.29792	0.000117554	0.00175004	Conserved hypothetical protein
Os06g0513862	4.76667	11.72	1.29792	0.000117554	0.00175004	Conserved hypothetical protein
Os06g0559600	0.001	0.443333	8.79225	6.48444e-11	4.23212e-09	Hypothetical conserved gene
Os06g0560300	1.9	4.34667	1.19391	0.00127042	0.0127847	Similar to NAC-type transcription factor
Os06g0569500	2.51	8.87	1.82125	0.00182136	0.0172677	Ent-kaurene oxidase, Diterpenoid phytoalexin biosynthesi
Os06g0579100	7.59667	36.77	2.27509	6.57002e-53	2.21902e-49	Conserved hypothetical protein
Os06g0584400	12.1933	5.70667	-1.09537	0.00028987	0.00373013	Non-protein coding transcript
Os06g0586000	6.18667	15.3933	1.31507	8.36718e-08	2.84379e-06	Conserved hypothetical protein
Os06g0586150	0.76	1.55667	1.03439	0.000205936	0.00279057	Protein kinase, catalytic domain domain containing protein
Os06g0636700	1.54667	0.64	-1.27302	0.004035	0.0324288	Esterase, SGNH hydrolase-type domain containing protein
Os06g0643500	10.45	25.2733	1.27411	0.00672941	0.0481411	Similar to ADR11 protein (Fragment)
Os06g0647900	6.42	14.77	1.20202	4.8621e-08	1.75399e-06	Conserved hypothetical protein
Os06g0656300	37.8033	16.9567	-1.15666	3.60665e-10	2.09124e-08	Uncharacterised protein family UPF0497, trans-membrane plant subgroup domain containing protein
Os06g0681200	112.253	378.883	1.755	9.12194e-40	9.85899e-37	Cupredoxin domain containing protein
Os06g0683100	12.0267	30.1967	1.32815	3.264e-17	5.54675e-15	NAD(P)-binding domain containing protein
Os06g0683400	129.697	50.7933	-1.35243	2.37692e-21	5.9467e-19	Small calcium-binding protein with one EF-hand motif, Positive regulation of osmotic and salt toleranc
Os06g0695200	0.606667	2	1.72102	0.00403475	0.0324288	Similar to Peroxidase precursor (EC 1.11.1.7)
Os06g0697200	4.02	9.36	1.21931	3.12948e-07	9.47964e-06	DEAD-box protein abstrakt
Os06g0700750	0.001	10.1667	13.3116	4.45809e-15	5.55104e-13	Conserved hypothetical protein
Os06g0705400	12.1667	61.3167	2.33335	1.42861e-31	7.28319e-29	Hypothetical conserved gene
Os06g0713800	44.12	21.3133	-1.04968	5.04997e-08	1.80729e-06	Alpha-amylase isozyme 2A precursor (EC 3.2.1.1) (1,4-alpha-D-glucan glucanohydrolase)
Os06g0716200	2.69333	1.22667	-1.13465	0.00208853	0.0192419	Thaumatin, pathogenesis-related family protein
Os06g0718300	2.66333	1.21333	-1.13426	0.000562433	0.00653632	Putative UPF0496 protein 2
Os06g0721900	3.5	1.57333	-1.15353	0.00309246	0.0263757	Conserved hypothetical protein
Os06g0723650	3.5	1.57333	-1.15353	0.00309246	0.0263757	Conserved hypothetical protein
Os06g0725200	16.3767	55.8433	1.76974	6.74648e-45	1.13931e-41	Lipase, GDSL domain containing protein
Os06g0725250	0.906667	2.97667	1.71505	9.6673e-05	0.00147911	Hypothetical protein
Os07g0108800	3.84333	12.1767	1.66369	3.39603e-15	4.30802e-13	Two-pore K+ channel family protein, K+ homeostasis, Osmotic and drought toleranc
Os07g0110000	9.19333	31.2433	1.76489	7.76257e-43	1.04872e-39	Conserved hypothetical protein
Os07g0116600	5.14	2.54333	-1.01505	0.0001405	0.00202469	Similar to HLS1 (HOOKLESS 1); N-acetyltransferase
Os07g0122000	0.943333	10.23	3.43889	6.80147e-33	3.82866e-30	Protein of unknown function DUF1719, Oryza sativa family protein
Os07g0124900	51.45	169.037	1.71609	0.000513441	0.00605287	Allergen V5/Tpx-1 related family protein
Os07g0125500	51.45	169.037	1.71609	0.000513441	0.00605287	Allergen V5/Tpx-1 related family protein
Os07g0126301	51.45	169.037	1.71609	0.000513441	0.00605287	Allergen V5/Tpx-1 related family protein
Os07g0127600	1.65333	6.32667	1.93607	1.13614e-05	0.000235237	Allergen V5/Tpx-1 related family protein
Os07g0129300	3.57333	54.7933	3.93866	8.3327e-49	1.87625e-45	Similar to PR1a protein
Os07g0147500	35.9367	16.6833	-1.10705	2.28835e-06	5.65701e-05	Similar to Photosystem II 10 kDa polypeptide, chloroplast precursor
Os07g0153150	0.123333	4.71333	5.25611	5.43161e-08	1.93108e-06	Conserved hypothetical protein
Os07g0154100	7.74333	37.6867	2.28303	7.74959e-36	6.34527e-33	Similar to Viviparous-14
Os07g0159600	6.52333	2.3	-1.50398	7.28553e-07	2.03995e-05	Similar to RING-H2 finger protein ATL2I
Os07g0162450	0.0366667	4.02	6.77658	3.32329e-12	2.73766e-10	Protein of unknown function DUF3778 domain containing protein
Os07g0170016	3.36	1.57	-1.0977	0.00394124	0.0317793	Hypothetical gene
Os07g0190000	4.32	10.1567	1.23332	9.10713e-10	4.76889e-08	Similar to 1-deoxy-D-xylulose 5-phosphate synthase 2 precursor
Os07g0192000	45.1467	91.8767	1.02508	7.65725e-11	4.94973e-09	ATPase, AAA-type, core domain containing protein
Os07g0208533	22.8833	11.2233	-1.0278	1.31942e-07	4.29526e-06	Hypothetical gene
Os07g0235200	0.09	0.73	3.0199	2.97064e-06	7.13333e-05	Protein of unknown function DUF296 domain containing protein
Os07g0256866	0.001	1.10667	10.112	3.65274e-07	1.09542e-05	Hypothetical gene
Os07g0268400	0.0433333	0.45	3.37638	0.000625988	0.00714886	Non-protein coding transcript
Os07g0282500	3.18667	1.55	-1.03978	0.00126915	0.0127766	Similar to Aldehyde oxidase 3 (EC 1.2.3.1) (AtAO-3) (AtAO4)
Os07g0298700	0.32	0.963333	1.58996	0.00344866	0.0286276	Similar to OSIGBa0124C14.5 protein
Os07g0408400	0.55	1.58333	1.52546	0.00032476	0.00411334	Conserved hypothetical protein
Os07g0418600	56.28	166.843	1.5678	2.0835e-05	0.000402404	Proline-rich glycoprotein, ABA-dependent inhibition of root growt
Os07g0418700	24.6	70.7667	1.52441	0.00123117	0.0124686	Proline-rich glycoprotein, ABA-dependent inhibition of root growt
Os07g0432201	59.4267	268.25	2.1744	7.01485e-08	2.4238e-06	Similar to Thionin-like peptide
Os07g0432333	8.7	44.4167	2.35201	0.00315517	0.0267922	Similar to Thionin-like peptide
Os07g0499500	1.47667	0.263333	-2.48738	0.00048317	0.00575375	Similar to Peroxidase 7 precursor (EC 1.11.1.7) (Atperox P7) (ATP30)
Os07g0511400	0.16	25.6167	7.32287	1.78664e-35	1.34097e-32	Hypothetical protein
Os07g0516400	0.276667	1.83333	2.72825	0.00322185	0.027213	Hypothetical conserved gene
Os07g0523400	2.91667	6.26333	1.10261	1.05437e-07	3.52152e-06	Glucose-6-phosphate/phosphate-translocator precursor
Os07g0523600	5.21333	11.1367	1.09504	1.12198e-08	4.78167e-07	Similar to Glucose-6-phosphate/phosphate-translocator precursor
Os07g0523965	5.21333	11.1367	1.09504	1.12198e-08	4.78167e-07	Similar to Glucose-6-phosphate/phosphate-translocator precursor
Os07g0537900	1.89333	4.2	1.14946	6.20055e-08	2.16738e-06	Similar to SRK3 gene
Os07g0538000	0.953333	8.62	3.17664	5.00489e-40	5.63467e-37	Similar to hydrolase, hydrolyzing O-glycosyl compounds
Os07g0539200	0.193333	1.01667	2.39468	2.45709e-08	9.63579e-07	Conserved hypothetical protein
Os07g0539900	5.36333	15.2267	1.5054	2.1859e-15	2.83957e-13	Similar to Beta-1,3-glucanase-like protein
Os07g0541900	0.216667	0.71	1.71234	0.00291913	0.0252642	Similar to KI domain interacting kinase 1
Os07g0543500	1.70333	3.81667	1.16395	1.28051e-08	5.37256e-07	Armadillo-like helical domain containing protein
Os07g0552800	1.23333	2.57333	1.06108	1.19963e-05	0.000246683	Cellulose synthase family protein
Os07g0553000	0.376667	0.9	1.25664	0.00411205	0.0329403	Similar to Mixed-linked glucan synthase 2
Os07g0559700	59.6367	147.723	1.30863	2.79625e-35	2.04202e-32	Similar to Monosaccharide transporter 3
Os07g0561800	1.24	5.49667	2.14822	1.24528e-11	9.16826e-10	Similar to carbohydrate transporter/ sugar porter
Os07g0564100	6.67	3.14667	-1.08386	1.30078e-07	4.24995e-06	UDP-glucuronosyl/UDP-glucosyltransferase family protein
Os07g0570600	1.08333	2.94333	1.44197	0.000799845	0.00873204	Cupredoxin domain containing protein
Os07g0581700	0.53	1.61333	1.60598	0.000632297	0.00721176	Homeodomain-leucine zipper (HD-Zip) transcription factor, Regulation of panicle developmen
Os07g0582450	12.6667	4.55667	-1.47499	0.00584684	0.0430014	Hypothetical gene
Os07g0582500	4.33	2.15333	-1.0078	1.51587e-05	0.000302502	Similar to Proton myo-inositol cotransporter
Os07g0584200	8.21333	4.08	-1.0094	5.77891e-10	3.16727e-08	BTB/POZ fold domain containing protein
Os07g0584283	11.7333	5.8	-1.01649	1.54008e-11	1.12164e-09	Hypothetical protein
Os07g0586100	4.68	11.1867	1.2572	1.22003e-11	9.0564e-10	Similar to Esterase precursor (EC 3.1.1.-) (Early nodule-specific protein homolog) (Latex allergen Hev b 13)
Os07g0600000	2.75667	5.73333	1.05645	0.00118751	0.012099	Conserved hypothetical protein
Os07g0604700	1.35	4.2	1.63743	4.14355e-05	0.000718606	B12D-like protein, Flooding tolerance during seed germination and early seedling growt
Os07g0638300	2.04667	4.40333	1.10532	0.000356359	0.00444955	Similar to 1-Cys peroxiredoxin
Os07g0643000	26.8533	12.4933	-1.10394	7.28794e-16	1.00985e-13	Alpha/beta hydrolase fold-3 domain containing protein
Os07g0648000	3.28667	1.19667	-1.4576	2.14308e-06	5.33205e-05	Armadillo-like helical domain containing protein
Os07g0654500	0.343333	0.986667	1.52295	0.00158122	0.0154074	Hypothetical protein
Os07g0664600	97.3167	40.6833	-1.25825	1.86248e-26	6.98947e-24	Glucose/ribitol dehydrogenase family protein
Os07g0668300	15.5167	6.98667	-1.15114	2.15797e-06	5.35922e-05	Lipase, GDSL domain containing protein
Os07g0673400	57.1767	126.503	1.14568	3.25687e-17	5.54675e-15	Rossmann-like alpha/beta/alpha sandwich fold domain containing protein
Os07g0677100	9.18333	36	1.97091	5.11873e-17	8.38231e-15	Peroxidase
Os07g0677200	106.177	228.247	1.10413	2.2106e-13	2.14858e-11	Peroxidase
Os07g0680600	67.42	20.17	-1.74097	1.97965e-24	6.60373e-22	Protein of unknown function DUF3133 domain containing protein
Os07g0681200	1.86	3.81333	1.03575	0.00533608	0.0401171	Vegetative storage protein/acid phosphatase domain containing protein
Os07g0686600	3.1	8.54	1.46197	1.30493e-11	9.58132e-10	VQ domain containing protein
Os07g0687900	127.48	330.63	1.37495	1.49076e-24	5.09878e-22	WSI76 protein induced by water stress
Os07g0688700	0.426667	1.77667	2.05799	0.000271798	0.00353416	Hypothetical protein
Os07g0693500	34.7533	69.7733	1.00552	2.69535e-10	1.59538e-08	Similar to AMP deaminase 2 (EC 3.5.4.6) (AMP deaminase isoform L). Splice isoform Ex1A-3
Os08g0104400	3.15667	17.2833	2.45291	6.30773e-14	6.76328e-12	Conserved hypothetical protein
Os08g0106501	28.4367	13.68	-1.05568	1.94612e-10	1.16337e-08	Protein of unknown function DUF679 family protein
Os08g0136300	0.34	1.36	2	0.000671576	0.00757717	Similar to (clone wusl1032) mRNA sequence
Os08g0138900	12.0367	4.73333	-1.34651	1.23076e-05	0.000252506	Conserved hypothetical protein
Os08g0140300	5.53667	13.36	1.27083	1.2084e-06	3.18857e-05	Aromatic L-amino acid decarboxylase (AADC), Senescence-induced serotonin biosynthesi
Os08g0141400	10.7667	21.54	1.00045	1.16276e-12	1.01676e-10	Similar to mRNA, clone: RTFL01-03-I20
Os08g0153900	2.25667	14.8633	2.71949	2.48642e-17	4.39105e-15	Protein of unknown function DUF599 family protein
Os08g0156100	2.16667	4.43667	1.034	0.00297723	0.0256275	Conserved hypothetical protein
Os08g0158600	5.69	11.9467	1.07011	1.73168e-05	0.000341283	Similar to Cell wall invertase (EC 3.2.1.26)
Os08g0167166	0.116667	1.63333	3.80735	0.000514496	0.00605738	Hypothetical gene
Os08g0173300	2.87667	1.01667	-1.50055	0.000323786	0.00410351	Small peptides, Anti-herbivore defense response, Response to wounding and oral secretio
Os08g0190100	12.08	28.39	1.23276	4.65241e-08	1.69053e-06	Germin-like protein 8-11, Disease resistanc
Os08g0202400	0.546667	1.42333	1.38054	1.39657e-05	0.000282874	Disease resistance protein domain containing protein
Os08g0211750	0.001	1.36667	10.4164	1.40471e-06	3.62515e-05	Conserved hypothetical protein
Os08g0215400	1.20667	3.68	1.60868	0.00101912	0.0106772	Conserved hypothetical protein
Os08g0246700	11.8867	23.9967	1.01349	7.7863e-06	0.000169529	Hypothetical gene
Os08g0249200	5.78667	2.16333	-1.41948	4.78776e-05	0.000813107	Similar to GDU1
Os08g0315200	0.306667	0.803333	1.38933	0.00377639	0.0307719	Retrotransposon gag protein family protein
Os08g0320900	0.18	1.18	2.71272	0.00113055	0.0116062	Hypothetical protein
Os08g0327700	3.20333	42.0533	3.71457	1.13581e-43	1.70497e-40	Late embryogenesis abundant (LEA) group 1 family protein
Os08g0331000	8.74333	25.06	1.51913	1.56511e-13	1.56627e-11	Conserved hypothetical protein
Os08g0331800	1.65667	4.05333	1.29083	0.00144221	0.0142326	Conserved hypothetical protein
Os08g0334300	2.10333	4.35	1.04834	0.00258849	0.0229616	Legume lectin, beta chain domain containing protein
Os08g0335200	1.94667	4.72	1.27778	1.50173e-07	4.82482e-06	Hypothetical protein
Os08g0335500	1.66667	4.14667	1.31499	4.09498e-08	1.5157e-06	Hypothetical conserved gene
Os08g0336500	0.303333	0.00666667	-5.50779	0.000227604	0.00303846	Zinc finger, PHD-type domain containing protein
Os08g0369800	0.773333	0.3	-1.36613	0.00666171	0.0477452	Hypothetical conserved gene
Os08g0374500	2.43	1.13333	-1.10038	0.00570441	0.0421474	Hypothetical protein
Os08g0374600	0.636667	2.11333	1.73091	0.005527	0.0412085	Similar to Receptor kinase-like protein
Os08g0374701	6.98667	17.4167	1.31779	3.00784e-08	1.15937e-06	Similar to Protein kinase domain containing protein, expressed
Os08g0384500	13.3667	28.3067	1.0825	3.31046e-10	1.92777e-08	ABC transporter-like domain containing protein
Os08g0386200	87.0267	28.18	-1.62679	2.93767e-22	7.859e-20	WRKY transcription factor 69
Os08g0401500	3.16667	1.57333	-1.00914	0.000179732	0.00248916	Similar to HOTHEAD protein precursor (ADHESION OF CALYX EDGES protein)
Os08g0404000	0.226667	0.796667	1.8134	0.0041064	0.0329048	UDP-glucuronosyl/UDP-glucosyltransferase domain containing protein
Os08g0411250	2.24333	1.07667	-1.05907	0.00173379	0.0165537	Hypothetical protein
Os08g0423500	0.85	0.0433333	-4.29391	0.000700077	0.00785164	Carbonic anhydrase, CAH1-like domain containing protein
Os08g0442900	3.28667	20.0033	2.60554	1.88224e-28	7.82434e-26	Hypothetical protein
Os08g0444440	4.16667	9.52667	1.19308	0.00041214	0.00502528	Hypothetical conserved gene
Os08g0450200	0.203333	0.733333	1.85062	0.000321322	0.00407611	Similar to Pectin methylesterase (Fragment)
Os08g0468100	94.9767	39.2467	-1.275	2.157e-28	8.83064e-26	Similar to Nitrate reductase
Os08g0473900	0.646667	2.96333	2.19613	6.72256e-06	0.000148462	Alpha-amylase isozyme 3D precursor (EC 3.2.1.1) (1,4-alpha-D-glucan glucanohydrolase)
Os08g0478466	0.436667	1.26	1.52882	0.0029575	0.0255146	Protein of unknown function DUF296 domain containing protein
Os08g0481200	1.47667	0.303333	-2.28337	6.77355e-08	2.35549e-06	Similar to Arm repeat containing protein
Os08g0495500	95.5133	34.3567	-1.47511	1.42892e-34	9.65238e-32	Kelch related domain containing protein
Os08g0496700	0.59	3.27	2.4705	1.66741e-05	0.000330062	Myb/SANT-like domain domain containing protein
Os08g0508800	7.61667	18.45	1.27639	1.11926e-13	1.14554e-11	Lipoxygenase, chloroplast precursor (EC 1.13.11.12)
Os08g0514000	1.47	3.09	1.07179	0.00487878	0.0376212	Protein kinase, catalytic domain domain containing protein
Os08g0518800	2.1	7.59667	1.85498	1.03641e-09	5.35448e-08	Similar to Class III chitinase homologu
Os08g0518900	6.91667	17.12	1.30753	9.87202e-13	8.71706e-11	Chitinase (EC 3.2.1.14)
Os08g0526150	36.03	15.28	-1.23755	9.40788e-13	8.36187e-11	Hypothetical protein
Os08g0529300	5.87667	2.91	-1.01398	4.45882e-05	0.000763481	Hypothetical conserved gene
Os08g0535200	15.6067	41.11	1.39733	1.12287e-10	6.97471e-09	Similar to MtN3-like protein
Os08g0536200	1.12667	3.42333	1.60334	0.00160909	0.0156226	Uncharacterised protein family UPF0497, trans-membrane plant subgroup domain containing protein
Os08g0536350	0.23	1.15333	2.3261	0.000224463	0.00300694	Non-protein coding transcript
Os08g0539700	13.5167	5.57333	-1.27813	1.08893e-05	0.000227661	NB-ARC domain containing protein
Os08g0540400	0.23	0.846667	1.88016	0.00240781	0.0216503	Similar to Calcium-dependent protein kinase
Os08g0544400	15.6067	6.23667	-1.32332	6.81182e-14	7.24628e-12	ABC-2 type transporter domain containing protein
Os08g0554300	1.38333	0.39	-1.8266	0.000185421	0.00255355	Similar to predicted protein
Os08g0556900	442.277	167.947	-1.39695	1.23259e-25	4.38218e-23	Similar to Cysteine proteinase (EC 3.4.22.-)
Os09g0109150	0.576667	1.56667	1.44189	0.00594665	0.0436389	Hypothetical conserved gene
Os09g0127700	1.31	4.36	1.73476	4.10821e-05	0.000714311	Conserved hypothetical protein
Os09g0246300	3.09333	8.36	1.43434	0.000268936	0.003502	Hypothetical protein
Os09g0246500	2.66333	5.90667	1.14911	0.000138475	0.00200406	Conserved hypothetical protein
Os09g0255400	3.98	10.12	1.34637	1.00838e-09	5.24978e-08	Similar to Indole-3-glycerol phosphate synthase, chloroplast precursor (EC 4.1.1.48) (IGPS)
Os09g0334500	47.6767	22.89	-1.05857	1.26514e-10	7.78678e-09	WRKY transcription factor, Tolerance to phosphate starvation, Regulator of Fe starvation and cold stres
Os09g0337500	0.926667	2.28667	1.30312	9.28729e-07	2.52204e-05	Conserved hypothetical protein
Os09g0341500	2.11667	0.906667	-1.22315	0.00188094	0.0177084	F-box domain, cyclin-like domain containing protein
Os09g0368200	0.0466667	2.77333	5.89308	1.10461e-15	1.4849e-13	Similar to polyamine oxidase precursor
Os09g0375600	3.63333	1.78667	-1.02402	0.00367662	0.0301403	Similar to Protein kinase family protein
Os09g0381400	2.78333	13.23	2.24893	1.8188e-08	7.42355e-07	Similar to Ervatamin C (EC 3.4.22.-) (ERV-C)
Os09g0400600	21.3	45.8767	1.10691	6.99743e-15	8.5167e-13	Hypothetical protein
Os09g0400700	0.66	2.32333	1.81566	0.00393324	0.031759	Conserved hypothetical protein
Os09g0409000	26.2667	10.9167	-1.2667	6.38682e-12	5.01662e-10	Conserved hypothetical protein
Os09g0409100	218.323	456.15	1.06304	0.000373153	0.00462081	Conserved hypothetical protein
Os09g0416900	4.79667	2.28667	-1.06879	0.000196284	0.00268265	Armadillo-like helical domain containing protein
Os09g0418375	3.89	1.16	-1.74565	9.77804e-06	0.00020738	Hypothetical protein
Os09g0433900	0.593333	1.69333	1.51295	6.11453e-05	0.00100618	Similar to Alanine aminotransferase 2 (EC 2.6.1.2) (GPT) (Glutamic--pyruvic transaminase 2) (Glutamic--alanine transaminase 2) (ALAAT-2)
Os09g0452900	12.49	28.7533	1.20296	3.44652e-13	3.26755e-11	Glycosyl transferase, family 31 protein
Os09g0457900	10.8033	0.783333	-3.78571	2.78171e-30	1.27393e-27	AP2/ERF transcription factor, Regulation of the internode elongatio
Os09g0466400	0.55	1.93	1.8111	7.07692e-05	0.00114092	Zinc finger homeodomain (ZF-HD) class homeobox transcription factor, Rice morphogenesis, Modulation of leaf rollin
Os09g0468700	2.98	1.36333	-1.12817	0.00161643	0.0156734	Helix-loop-helix DNA-binding domain containing protein
Os09g0470701	2.40333	0.963333	-1.31893	0.00535861	0.0402235	Hypothetical gene
Os09g0472700	4.07	30.2633	2.89447	2.35156e-37	2.11797e-34	Similar to blight-associated protein p12
Os09g0472900	6.93333	18.63	1.42601	5.16602e-07	1.51231e-05	Similar to Blight-associated protein p12 precursor
Os09g0480400	1.02333	2.82667	1.46583	2.95932e-07	9.00458e-06	Similar to Glycosyltransferase QUASIMODO1 (EC 2.4.1.-)
Os09g0482300	18.62	40.9567	1.13725	3.65698e-24	1.17633e-21	Late embryogenesis abundant protein, LEA-18 domain containing protein
Os09g0482550	18.62	40.9567	1.13725	3.65698e-24	1.17633e-21	Late embryogenesis abundant protein, LEA-18 domain containing protein
Os09g0482660	0.546667	1.36	1.31487	0.00297288	0.0255982	Similar to Subtilisin-type protease
Os09g0502500	7.34333	16.8033	1.19424	7.89742e-10	4.20884e-08	Alcohol dehydrogenase superfamily, zinc-containing protein
Os09g0506800	5.47	2.44333	-1.16269	1.13351e-07	3.76259e-06	Similar to Meiotic asynaptic mutant 1
Os09g0509500	26.6367	10.7667	-1.30684	1.41643e-17	2.55146e-15	Diacylglycerol acyltransferase domain containing protein
Os09g0517200	0.676667	1.87	1.46652	1.32332e-06	3.44798e-05	Hypothetical conserved gene
Os09g0518000	10.8533	39.2333	1.85394	7.52664e-25	2.60731e-22	Similar to indole-3-acetate beta-glucosyltransferase
Os09g0518200	71.8967	35.8967	-1.00208	1.12804e-08	4.79993e-07	UDP-glucuronosyl/UDP-glucosyltransferase family protein
Os09g0522000	5.41333	0.713333	-2.92387	5.1976e-07	1.5199e-05	Similar to Dehydration-responsive element-binding protein 1B
Os09g0522100	1.28667	0.23	-2.48393	0.00628212	0.0455563	Similar to Dehydration-responsive element-binding protein 1H
Os09g0522200	52.5867	21.4	-1.29709	2.7195e-08	1.05424e-06	DRE-binding protein 1A
Os09g0532000	282.173	129.4	-1.12474	4.93713e-33	2.90003e-30	Senescence-inducible chloroplast protein, Activation of the chlorophll-degrading pathway during leaf senescenc
Os09g0538000	1.95333	4.25333	1.12266	4.16247e-05	0.000720499	Ribonuclease T2 family protein
Os09g0542600	3.71	1.62333	-1.19246	0.00167745	0.0161241	Similar to RING-H2 finger protein ATL1I
Os09g0542900	5.42	2.53	-1.09916	0.000339003	0.00426834	Conserved hypothetical protein
Os09g0544000	1.98667	6.38	1.68321	2.63125e-15	3.35361e-13	Transferase family protein
Os09g0572500	0.0733333	0.43	2.5518	0.00114229	0.0117134	Similar to Beta-1,4-mannan synthase
Os10g0107866	0.28	1.78	2.66838	0.000143151	0.00205305	Non-protein coding transcript
Os10g0111400	0.09	0.923333	3.35885	1.37844e-07	4.46053e-06	Similar to Protein kinase domain containing protein, expressed
Os10g0118200	22.0767	63.9	1.53329	2.89328e-33	1.77673e-30	Conserved hypothetical protein
Os10g0151100	0.08	0.613333	2.9386	0.000165331	0.00232064	Similar to Protein kinase domain containing protein, expressed
Os10g0155800	0.72	1.53	1.08746	0.00178265	0.0169603	Protein kinase, core domain containing protein
Os10g0162300	0.296667	1.18333	1.99594	0.000206998	0.00280075	Hypothetical conserved gene
Os10g0178500	28.7467	11.0633	-1.37761	2.27147e-23	6.6712e-21	UDP-glucuronosyl/UDP-glucosyltransferase family protein
Os10g0185400	1.64	0.373333	-2.13516	0.000649134	0.00736649	Pectinesterase inhibitor domain containing protein
Os10g0205700	10.59	34.5667	1.70668	2.41098e-22	6.58026e-20	Pollen Ole e 1 allergen/extensin domain containing protein
Os10g0380100	1.26	3.49	1.4698	0.00108694	0.0112482	Transferase family protein
Os10g0397900	0.21	1.32333	2.65572	7.85397e-05	0.00124175	CCAAT-binding transcription factor, subunit B domain containing protein
Os10g0407200	1.44	4.18333	1.53858	8.66661e-06	0.000186294	Protein of unknown function DUF962 family protein
Os10g0409400	1.05667	24.3467	4.52613	3.31289e-18	6.30383e-16	beta subunit of polygalacturonase 1, Abiotic stress respons
Os10g0416500	26.6167	77.08	1.53403	9.333e-19	1.91044e-16	Similar to Chitinase 1 precursor (EC 3.2.1.14) (Tulip bulb chitinase-1) (TBC-1)
Os10g0419400	10.58	27.15	1.35961	4.08146e-16	5.80426e-14	Similar to SIPL
Os10g0425400	0.943333	1.97667	1.06723	0.00509955	0.0388907	BTB/POZ-like domain containing protein
Os10g0437500	5.43667	13.0533	1.26362	4.65918e-09	2.141e-07	Rossmann-like alpha/beta/alpha sandwich fold domain containing protein
Os10g0439800	2.72	7.29333	1.42297	3.40394e-06	7.99778e-05	Similar to H0813E03.1 protein
Os10g0450800	2.36	7.52667	1.67322	8.00598e-07	2.21641e-05	Hypothetical protein
Os10g0450900	3.86667	36.2767	3.22988	3.81895e-68	5.1594e-64	Similar to Glycine-rich cell wall structural protein 2 precursor
Os10g0453900	1.09667	3.65	1.73477	0.000399624	0.00489698	Eggshell protein family protein
Os10g0468500	1.60333	4.19333	1.38702	1.63323e-11	1.18311e-09	Serine/threonine protein kinase-related domain containing protein
Os10g0477600	40.49	18.9733	-1.09359	9.87375e-17	1.53327e-14	Similar to NAM / CUC2-like protein
Os10g0478300	3.34	7.06333	1.0805	1.21224e-06	3.19557e-05	SG2-type MYB transcription factor, Resistance to fungal and bacterial pathogen
Os10g0491000	36.6867	89.4733	1.2862	8.69796e-26	3.17593e-23	Plant Basic Secretory Protein family protein
Os10g0491400	1.01667	3.93667	1.95313	2.08688e-05	0.000402768	Conserved hypothetical protein
Os10g0492600	10.4167	21.5567	1.04924	1.97678e-08	7.97205e-07	Similar to Tonoplast membrane integral protein ZmTIP3-1
Os10g0505900	97.3067	239.8	1.30122	6.68279e-25	2.34505e-22	Conserved hypothetical protein
Os10g0517500	108.083	349.46	1.69298	2.61585e-40	3.07305e-37	Cys/Met metabolism, pyridoxal phosphate-dependent enzyme domain containing protein
Os10g0521000	4.31	21.3733	2.31005	1.15038e-38	1.11012e-35	Similar to TRE1 protein (Fragment)
Os10g0521900	8.49667	3.54	-1.26315	4.06729e-07	1.20502e-05	Similar to Membrane protein
Os10g0525800	5.00333	2.43667	-1.03798	0.00362313	0.029774	Similar to Glutathione S-transferase GSTU31 (Fragment)
Os10g0528900	3.68667	1.45333	-1.34295	9.92475e-05	0.0015125	Similar to Tau class GST protein 3
Os10g0531300	2.79	7.82	1.4869	8.78097e-06	0.000188453	Similar to Glutathione transferase (EC 2.5.1.18)
Os10g0531900	2.73667	5.75	1.07114	1.53054e-06	3.92738e-05	Similar to BZIP-like protein
Os10g0532200	4.07	2	-1.02503	0.000227123	0.00303354	Alpha/beta hydrolase family protein
Os10g0534400	31.1767	14.9633	-1.05904	1.19956e-07	3.96235e-06	Similar to E4 protein (Fragment)
Os10g0537100	0.396667	1.73	2.12477	4.1162e-05	0.00071478	Hypothetical conserved gene
Os10g0537800	6.71667	15.6367	1.21912	6.73715e-08	2.34585e-06	Peptidase aspartic, catalytic domain containing protein
Os10g0538200	0.966667	2.48	1.35925	0.00286512	0.0248844	Peptidase aspartic, catalytic domain containing protein
Os10g0542100	24.2267	64.21	1.4062	1.20929e-10	7.47713e-09	Plant EC metallothionein-like protein, family 15 protein
Os10g0542900	90.7233	217.81	1.26352	3.43616e-05	0.000612434	Similar to chitinase
Os10g0551800	2.32667	11.1667	2.26286	3.71563e-08	1.39633e-06	Root-specific protein (RCc2 protein)
Os10g0552300	3.11333	11.1233	1.83706	1.61344e-11	1.17191e-09	Conserved hypothetical protein
Os10g0570200	2.23	19.5433	3.13156	1.5706e-32	8.66072e-30	Similar to RIR1b protein precursor
Os10g0579850	0.71	0.106667	-2.73471	0.000388393	0.00478456	Hypothetical protein
Os11g0109616	1	0.276667	-1.85378	0.000812504	0.00884879	Hypothetical protein
Os11g0112400	1.17667	3.13667	1.41453	0.000110515	0.00165925	Peroxidase (EC 1.11.1.7)
Os11g0112650	0.266667	0.573333	1.10434	0.00315224	0.0267793	Hypothetical protein
Os11g0117400	0.326667	1.32333	2.01829	0.00699104	0.0495405	Similar to WRKY DNA binding domain containing protein, expressed
Os11g0117500	0.0633333	0.546667	3.10962	0.00322062	0.0272111	DNA-binding WRKY domain containing protein
Os11g0128500	5.68	1.86	-1.61059	4.77795e-10	2.67843e-08	Similar to Myb factor
Os11g0134700	38.7133	16.5933	-1.22223	2.54325e-12	2.15419e-10	Similar to Metacaspase 7 (Metacaspase 4)
Os11g0139600	0.313333	1.37	2.12841	5.96441e-06	0.00013352	Similar to GRAS family transcription factor containing protein
Os11g0151400	3.26333	6.77333	1.05352	3.88072e-08	1.4503e-06	Cytochrome P450 family protein
Os11g0151800	4.15	10.5033	1.33966	3.71471e-07	1.11063e-05	Similar to ATPAP18/PAP18
Os11g0168500	2.34	5.40333	1.20734	1.30249e-05	0.000266213	Hypothetical conserved gene
Os11g0172100	2.02667	0.976667	-1.05317	0.0052128	0.0394206	Similar to Pectinesterase
Os11g0181200	47.69	259.81	2.4457	1.80626e-13	1.80093e-11	Hypothetical protein
Os11g0198200	5.85	1.32	-2.1479	5.56672e-13	5.13355e-11	Conserved hypothetical protein
Os11g0198250	9.66667	1.2	-3.00998	8.35384e-24	2.59449e-21	Hypothetical gene
Os11g0199801	4.56667	0.813333	-2.48922	3.57178e-11	2.40672e-09	Conserved hypothetical protein
Os11g0200950	4.06	1.93	-1.07288	6.54731e-07	1.85244e-05	F-box domain, cyclin-like domain containing protein
Os11g0204100	3.61667	0.61	-2.56778	2.80123e-12	2.3506e-10	Conserved hypothetical protein
Os11g0205300	2.65	0.001	-11.3718	1.15891e-08	4.90045e-07	Non-protein coding transcript
Os11g0206000	81.7967	0.173333	-8.88235	3.03215e-67	2.73096e-63	Conserved hypothetical protein
Os11g0208850	0.83	1.73	1.05959	0.000568891	0.00659435	Hypothetical protein
Os11g0212900	0.83	2.20667	1.41069	9.17733e-06	0.00019587	Serine/threonine protein kinase-related domain containing protein
Os11g0213000	0.573333	4.11667	2.84403	1.2849e-27	4.95971e-25	Similar to Protein kinase domain containing protein, expressed
Os11g0213700	5.29333	13.7333	1.37543	5.70001e-19	1.19391e-16	Leucine-rich repeat, typical subtype containing protein
Os11g0213800	5.70667	14.3167	1.32698	6.32846e-20	1.41318e-17	Similar to NBS-LRR disease resistance protein homologue (Fragment)
Os11g0224900	1.34	0.0133333	-6.65105	1.19593e-09	6.10852e-08	Similar to NBS-LRR protein (Fragment)
Os11g0225300	3.22	0.00333333	-9.91588	6.06132e-13	5.55176e-11	Nucleotide binding site-leucine rich repeats (NBS-LRRs) protein, Resistance protein, Resistance to the blast fungus, (Nippponbare: susceptible to the blast fungus carrying the AVR-Pia
Os11g0226201	3.27667	0.0633333	-5.69312	2.3878e-10	1.42111e-08	Similar to Protein kinase domain containing protein, expressed
Os11g0226400	3.63333	0.00666667	-9.09011	9.65607e-13	8.55433e-11	Similar to Nitrate-induced NOI protein, expressed
Os11g0226550	1.42	0.01	-7.14975	8.80884e-09	3.82046e-07	Hypothetical protein
Os11g0226700	0.486667	0.001	-8.92679	1.76677e-09	8.80777e-08	Hypothetical conserved gene
Os11g0241200	19.6567	9.74333	-1.01253	3.23394e-05	0.000582152	Protein of unknown function DUF538 family protein
Os11g0241700	13.6833	3.39	-2.01306	4.09975e-11	2.74876e-09	Protein of unknown function DUF538 family protein
Os11g0249400	1.38667	0.53	-1.38756	0.00642207	0.0463226	Similar to Polygalacturonase family protein, expressed
Os11g0256900	84.15	41.0367	-1.03605	5.51002e-22	1.45961e-19	SAM dependent carboxyl methyltransferase family protein
Os11g0275500	4.44667	1.59	-1.4837	0.000345403	0.00434285	Similar to Endo-1,3;1,4-beta-D-glucanase precursor (EC 3.2.1.-)
Os11g0282700	0.223333	8.36	5.22623	6.39546e-45	1.13931e-41	Homeodomain-like containing protein
Os11g0285000	2.62333	0.983333	-1.41565	5.06702e-06	0.000115148	Similar to Beta-amyrin synthase
Os11g0303600	0.836667	7.85667	3.23119	0.000984616	0.0103721	Similar to Herbicide safener binding protein
Os11g0308432	4.58333	1.16667	-1.974	7.81168e-13	7.05925e-11	Hypothetical conserved gene
Os11g0308600	15.32	5.1	-1.58685	1.63019e-10	9.87617e-09	Conserved hypothetical protein
Os11g0309000	2.79667	1.01	-1.46935	7.03504e-08	2.42767e-06	Synaptojanin, N-terminal domain containing protein
Os11g0427800	277.577	603.39	1.1202	7.12144e-21	1.73353e-18	Similar to Lipid transfer protein LPT III
Os11g0428150	8.83667	24.0467	1.44426	1.63271e-06	4.14621e-05	Hypothetical protein
Os11g0441900	0.336667	0.96	1.51171	0.00510839	0.0389361	Protein kinase, core domain containing protein
Os11g0451700	25.1133	185.263	2.88305	5.21794e-11	3.43038e-09	Similar to Dehydrin DHN1 (M3) (RAB-17 protein)
Os11g0454000	16.5167	137.373	3.05611	1.3255e-50	3.58149e-47	Dehydrin RAB 16C
Os11g0454200	69.4167	251.727	1.8585	2.4229e-23	7.03943e-21	Dehydri
Os11g0454300	2443.49	7184.04	1.55585	3.90914e-30	1.73156e-27	Similar to Water-stress inducible protein RAB21
Os11g0474800	4.79667	10.03	1.06422	2.9248e-07	8.90959e-06	Similar to Isoform 2 of Stemar-13-ene synthase
Os11g0474900	2.21333	8.36	1.91728	2.13905e-08	8.53725e-07	Similar to Stemar-13-ene synthase
Os11g0477400	1.52333	3.36667	1.14409	0.000282026	0.0036461	Hypothetical conserved gene
Os11g0533400	3.62	14.2067	1.97251	3.44533e-10	2.002e-08	Conserved hypothetical protein
Os11g0548600	0.613333	4.44667	2.85798	3.2705e-10	1.90861e-08	Similar to LysM domain containing protein
Os11g0620300	0.0633333	45.2067	9.47935	5.86795e-20	1.32127e-17	Similar to Nonspecific lipid-transfer protein 2 (LTP 2)
Os11g0625900	0.116667	0.383333	1.71621	0.00219543	0.0200814	Protein kinase, core domain containing protein
Os11g0641800	3.35	1.35	-1.3112	2.16242e-05	0.000414681	Similar to Laccase-20
Os11g0657850	0.136667	0.606667	2.15024	5.30637e-05	0.000888891	Hypothetical gene
Os11g0657900	0.153333	0.663333	2.11306	3.97533e-05	0.000693437	Similar to NB-ARC domain containing protein
Os11g0661800	5.29667	12.41	1.22835	1.24395e-16	1.8673e-14	Concanavalin A-like lectin/glucanase domain containing protein
Os11g0661900	7.50667	17.5067	1.22166	9.48727e-17	1.48177e-14	Conserved hypothetical protein
Os11g0664000	1.15333	0.316667	-1.86477	7.33244e-05	0.00117441	Serine/threonine protein kinase domain containing protein
Os11g0667000	1.16333	2.41667	1.05475	0.00153615	0.0150278	Similar to Protein kinase domain containing protein, expressed
Os11g0670900	5.16	10.8767	1.07579	3.4971e-05	0.000618807	Conserved hypothetical protein
Os11g0673200	26.7567	5.49667	-2.28327	3.86813e-08	1.4476e-06	Similar to Auxin-induced beta-glucosidase
Os11g0674400	0.253333	1.13333	2.16146	1.56489e-05	0.000311595	Similar to NB-ARC domain containing protein, expressed
Os11g0683600	3.32	1.51333	-1.13345	0.00419999	0.0334958	Similar to predicted protein
Os11g0690332	2.82667	6.74	1.25365	2.1915e-05	0.000419364	Similar to Protein kinase domain containing protein
Os11g0690466	0.813333	2.12	1.38215	8.82104e-06	0.000189012	Hypothetical protein
Os11g0699532	1.73333	0.286667	-2.5961	0.000190318	0.00261035	Hypothetical gene
Os11g0700900	22.4733	57.1133	1.34561	6.32271e-18	1.1782e-15	Glycoside hydrolase, subgroup, catalytic core domain containing protein
Os11g0701000	0.746667	2.6	1.79998	9.39219e-07	2.54285e-05	Class III chitinase homologu
Os11g0701100	0.39	1.38	1.82312	0.00253784	0.0226237	Similar to Class III chitinase homologu
Os11g0701200	1.26667	5.78667	2.1917	1.31886e-10	8.09898e-09	Glycoside hydrolase, family 18 protein
Os11g0701400	0.746667	5	2.74339	2.78371e-10	1.63513e-08	Chitinase (EC 3.2.1.14) III C10150-rice (EC 3.2.1.14)
Os11g0701500	0.986667	2.59667	1.39603	0.000980132	0.0103288	Similar to Class III chitinase homologu
Os11g0702100	4.61333	16.2333	1.81508	3.1738e-17	5.46217e-15	Similar to Class III chitinase homologu
Os11g0702200	0.0833333	1.07667	3.69153	6.96156e-06	0.00015268	Glycoside hydrolase, family 18 protein
Os11g0703100	1.82	4.42	1.28011	0.000999436	0.0105036	Thaumatin, pathogenesis-related family protein
Os12g0112000	3.88333	9.33667	1.26561	1.13776e-08	4.82609e-07	Similar to Peroxidase precursor (EC 1.11.1.7) (Fragment)
Os12g0117100	8.83	4.15667	-1.08699	1.7521e-07	5.56962e-06	Alpha/beta hydrolase fold-1 domain containing protein
Os12g0120100	2.37333	5.06	1.09222	2.32035e-05	0.000439047	Protein of unknown function DUF567 family protein
Os12g0124900	1.51667	0.703333	-1.10862	0.00336439	0.0281007	Antisense long noncoding RNA, Maintainance of leaf blade flattening, Suppression of sense gene expression by mediating chromatin modification
Os12g0125000	10.09	3.80333	-1.40759	1.08826e-11	8.16802e-10	R2R3 MYB transcription factor, Leaf developmen
Os12g0131200	1.40333	4.48333	1.67571	4.73485e-10	2.66012e-08	Similar to zinc finger (DHHC type) family protein
Os12g0134700	0.98	0.146667	-2.74024	6.14597e-05	0.00101006	Transferase family protein
Os12g0135800	3.63667	7.36667	1.0184	2.75911e-06	6.71028e-05	Alpha/beta hydrolase fold-3 domain containing protein
Os12g0136300	1.53667	3.28667	1.09682	0.000101047	0.00153645	Hypothetical protein
Os12g0147200	97.6767	237.877	1.28413	4.96668e-21	1.22e-18	Conserved hypothetical protein
Os12g0147800	30.2133	67.1767	1.15277	1.07752e-14	1.27138e-12	Similar to Phytosulfokines 5 precursor (Secretory protein SH27A)
Os12g0150200	1.72	5.04333	1.55197	4.89728e-09	2.24279e-07	Cytochrome P450 enzyme, Salt toleranc
Os12g0151000	9.68	3.52	-1.45943	3.57725e-06	8.37586e-05	Similar to Purple acid phosphatase
Os12g0168100	14.4233	38.5533	1.41845	1.24327e-16	1.8673e-14	Similar to AP2 domain containing protein RAP2.6 (Fragment)
Os12g0169300	0.296667	1.40667	2.24537	0.0011304	0.0116062	Conserved hypothetical protein
Os12g0187800	1.85333	9.46	2.35172	6.79865e-12	5.32462e-10	Conserved hypothetical protein
Os12g0197100	3.76667	15.7567	2.0646	8.23762e-23	2.31855e-20	Pre-ATP-grasp fold domain containing protein
Os12g0226900	7.68667	16.84	1.13146	1.35243e-12	1.1788e-10	Similar to Allyl alcohol dehydrogenase
Os12g0242100	0.28	1.88	2.74723	2.96167e-05	0.000538522	Similar to Glycine-rich cell wall structural protein 1 precursor
Os12g0247700	0.483333	7.39	3.93448	0.00484597	0.0374215	Similar to Jasmonate-induced protein
Os12g0249900	0.346667	0.806667	1.21842	0.00447989	0.0353215	Protein kinase, core domain containing protein
Os12g0268000	37.7	89.0433	1.23994	3.37136e-17	5.69339e-15	Similar to Cytochrome P450 71A1 (EC 1.14.-.-) (CYPLXXIA1) (ARP-2)
Os12g0291733	4.37	1.28333	-1.76774	0.000123964	0.00183434	Hypothetical gene
Os12g0406000	4.00667	1.68	-1.25394	1.32301e-15	1.76969e-13	Conserved hypothetical protein
Os12g0414900	1.23667	0.22	-2.49088	1.62339e-05	0.000322293	Similar to Endonuclease/Exonuclease/phosphatase family protein, expressed
Os12g0431100	1.10667	4.47667	2.0162	2.12255e-12	1.82648e-10	ATPase, AAA-type, core domain containing protein
Os12g0441300	0.173333	1.18	2.76717	0.00584705	0.0430014	O-methyltransferase, family 2 protein
Os12g0451300	6.28	2.74333	-1.19483	0.000197995	0.00270056	Hypothetical conserved gene
Os12g0464400	7.48	26.92	1.84757	2.23751e-20	5.30328e-18	Similar to Oxidoreductase, short chain dehydrogenase/reductase family protein, expressed
Os12g0512000	0.513333	0.09	-2.5119	0.00613794	0.0446931	Flavin monooxygenase-like enzyme , Auxin biosynthesi
Os12g0516000	24.9833	12.1167	-1.04397	2.07769e-05	0.000401568	Conserved hypothetical protein
Os12g0516800	0.176667	1.02667	2.53887	6.87176e-06	0.00015119	Hypothetical conserved gene
Os12g0520200	4.41	9.13667	1.05089	2.32007e-05	0.000439047	Similar to phenylalanine ammonia-lyase
Os12g0528100	2.53	1.14	-1.1501	0.000751405	0.00832771	Armadillo-like helical domain containing protein
Os12g0529900	1.93333	0.666667	-1.53605	0.0035706	0.0294588	Conserved hypothetical protein
Os12g0538700	1.10667	4.3	1.95812	1.59344e-06	4.05793e-05	Similar to AT.I.24-1 protein (Fragment)
Os12g0551200	0.183333	1.05	2.51785	2.79695e-09	1.34234e-07	Armadillo-like helical domain containing protein
Os12g0554100	4.77333	9.67	1.01852	1.31879e-07	4.29526e-06	Conserved hypothetical protein
Os12g0555000	76.8933	179.157	1.22029	2.69211e-13	2.58864e-11	Similar to Probenazole-inducible protein PBZ1
Os12g0555500	21.9133	82.1333	1.90616	0.000493372	0.00585717	Pathogen resistance protein PBZ1, 17 kDa RNase, Disease resistanc
Os12g0568166	0.95	0.39	-1.28445	0.000793413	0.00866533	Conserved hypothetical protein
Os12g0592900	12.9733	27.1633	1.06611	3.21246e-08	1.22254e-06	Conserved hypothetical protein
Os12g0609600	2.86333	1.18333	-1.27484	0.00183024	0.0173337	Auxin responsive SAUR protein domain containing protein
Os12g0610600	112.737	54.5267	-1.04792	8.95783e-32	4.65462e-29	NAC transcription factor, Negative regulation of drought toleranc
Os12g0628600	4.85	53.5133	3.46384	3.14924e-52	9.45472e-49	Similar to Thaumatin-like pathogenesis-related protein 3 precursor
Os12g0634700	1.41333	4.20333	1.57243	9.77477e-05	0.00149133	Similar to glycine-rich protein

## Sheet: Ri8-PEG vs Nip-PEG
Supplementary Table 2. Differentially expressed genes identified from RNA-Seq (Ri8-PEG vs Nip-PEG).
ID	Nip-PEG_mean	Ri8-PEG_mean	log2(fc)	P-Value	FDR	Description
Os01g0100466	0.57	2.02333	1.8277	0.0107456	0.0440274	Hypothetical protein
Os01g0101800	0.136667	0.58	2.08539	0.000586027	0.00400827	Conserved hypothetical protein
Os01g0102000	2.23333	6.53	1.54788	1.88945e-13	8.58198e-12	Phosphoesterase family protein
Os01g0106400	51.35	150.79	1.5541	1.09385e-22	1.52549e-20	Similar to Isoflavone reductase homolog IRL (EC 1.3.1.-)
Os01g0108400	1.14	10.7567	3.23813	1.20697e-15	7.28723e-14	Helix-loop-helix DNA-binding domain containing protein
Os01g0108500	0.17	1.86	3.4517	3.50801e-08	6.99527e-07	Protein of unknown function DUF3778 domain containing protein
Os01g0108800	0.3	2.15	2.8413	6.77756e-15	3.71453e-13	Protein of unknown function DUF936, plant family protein
Os01g0110200	3.83667	12.2933	1.67995	1.88167e-10	5.55066e-09	Conserved hypothetical protein
Os01g0111500	0.203333	0.87	2.09717	0.00138436	0.00827078	ROOT HAIR DEFECTIVE-SIX LIKE (RSL) class I basic helix-loop-helix protein, bHLH transcription factor, Regulation of root hair developmen
Os01g0111700	0.723333	3.89667	2.42951	9.39864e-10	2.49943e-08	Conserved hypothetical protein
Os01g0112000	3.84333	13.5167	1.81431	2.65365e-12	1.02239e-10	Conserved hypothetical protein
Os01g0113650	1.62333	0.406667	-1.99704	1.14286e-05	0.00013189	Hypothetical conserved gene
Os01g0113900	1.22667	2.57667	1.07076	0.000280754	0.00214388	Similar to Receptor-like protein kinase
Os01g0114600	0.001	0.4	8.64386	1.31566e-05	0.000149796	Similar to Receptor-like protein kinase
Os01g0116200	0.0433333	0.476667	3.45943	0.000109805	0.00096331	Protein kinase, core domain containing protein
Os01g0121000	1.72667	5.29333	1.61619	5.88131e-06	7.32512e-05	Conserved hypothetical protein
Os01g0121200	2.1	4.68667	1.15817	6.08468e-05	0.000570355	Zinc finger, RING/FYVE/PHD-type domain containing protein
Os01g0121500	4.98333	1.98	-1.33161	0.000207147	0.00165992	Conserved hypothetical protein
Os01g0121600	62.5	17.4633	-1.83953	3.02478e-42	2.24628e-39	Conserved hypothetical protein
Os01g0123500	0.543333	2.18667	2.00882	4.00918e-05	0.000398304	Conserved hypothetical protein
Os01g0123900	30.2333	162.227	2.4238	2.06515e-05	0.000221783	Similar to Bowman-Birk type proteinase inhibitor (EBI)
Os01g0124000	5.93	46.5133	2.97154	0.000130823	0.00111942	Similar to Bowman Birk trypsin inhibitor
Os01g0124401	98.1033	201.31	1.03704	2.08999e-11	7.2106e-10	Similar to Bowman-Birk type bran trypsin inhibitor
Os01g0124550	0.04	0.59	3.88264	7.03269e-06	8.56875e-05	Hypothetical protein
Os01g0124600	0.306667	4.44	3.85582	1.40951e-09	3.63767e-08	Similar to cDNA clone:001-125-E08, full insert sequence
Os01g0126100	0.546667	2.89667	2.40566	3.34781e-11	1.11238e-09	Multicopper oxidas
Os01g0126200	1.64	3.49333	1.09091	1.13681e-05	0.000131397	Multicopper oxidas
Os01g0126900	4.30667	9.17	1.09035	2.53598e-06	3.43822e-05	Multicopper oxidas
Os01g0127600	113.303	438.303	1.95174	6.45125e-24	1.01933e-21	Similar to Bowman-Birk type proteinase inhibitor D-II precursor (IV)
Os01g0130500	3.36	7.13333	1.08612	9.53576e-06	0.000112494	Similar to Alpha-xylosidase precursor (Fragment)
Os01g0132000	30.2567	90.2667	1.57694	8.2864e-16	5.1068e-14	Similar to Wound-induced protease inhibitor (WIP1)
Os01g0133200	0.433333	2.71667	2.64829	9.6398e-07	1.4218e-05	Conserved hypothetical protein
Os01g0134800	0.0233333	0.49	4.39232	0.000652143	0.00438775	Similar to (1,4)-beta-xylan endohydrolase, isoenzyme X-II (EC 3.2.1.8) (Fragment)
Os01g0134900	10.9033	31.0567	1.51013	9.8821e-20	1.01223e-17	(1,4)-beta-xylan endohydrolase, isoenzyme X-II (EC 3.2.1.8) (Fragment)
Os01g0135000	0.113333	0.706667	2.64046	0.00139835	0.00833591	Similar to 1,4-beta-D xylan xylanohydrolase (Fragment)
Os01g0135700	86.9433	17.7567	-2.29171	3.88819e-35	1.74998e-32	EF-HAND 2 domain containing protein
Os01g0138800	2.60667	11.54	2.14637	2.43255e-18	2.16539e-16	Peptidase C26 domain containing protein
Os01g0152100	0.05	0.353333	2.82103	0.0125747	0.0498841	F-box domain, Skp2-like domain containing protein
Os01g0152800	3.96667	1.81333	-1.12928	4.65151e-09	1.09923e-07	Protein kinase, core domain containing protein
Os01g0154950	0.0433333	0.323333	2.89947	0.000993912	0.00625247	Hypothetical gene
Os01g0155300	0.233333	1.12	2.26303	0.000836078	0.00540024	Similar to dirigent-like protein
Os01g0159000	18.11	7.65333	-1.24263	1.37168e-08	2.94354e-07	Similar to cDNA clone:J023049H21, full insert sequence
Os01g0159200	10.1	31.5367	1.64267	4.96769e-13	2.14173e-11	Similar to Fasciclin-like protein FLA18
Os01g0162400	0.926667	2.87667	1.63428	0.000258224	0.00200432	Conserved hypothetical protein
Os01g0166800	1.60333	3.43667	1.09994	0.000268369	0.00206473	Similar to ETG1 (E2F TARGET GENE 1)
Os01g0167900	1.25	2.58667	1.04917	0.000836529	0.00540197	KIP1-like domain containing protein
Os01g0168800	7.65667	23.34	1.60802	1.12862e-13	5.35554e-12	Alpha/beta hydrolase fold-1 domain containing protein
Os01g0169000	0.0466667	1.23333	4.72403	0.00179807	0.0103371	Hypothetical protein
Os01g0170500	4.10333	9.66333	1.23572	6.21958e-09	1.42733e-07	Protein of unknown function DUF239, plant domain containing protein
Os01g0176500	0.826667	3.93	2.24915	5.38203e-18	4.46573e-16	Conserved hypothetical protein
Os01g0176800	0.533333	2.15333	2.01346	2.8949e-11	9.72771e-10	Protein of unknown function DUF2921 domain containing protein
Os01g0182832	5.39333	2.11	-1.35393	1.50268e-06	2.12356e-05	Hypothetical conserved gene
Os01g0186900	118.89	5.35667	-4.47215	3.64605e-126	5.4153e-122	Similar to cDNA clone:001-117-G12, full insert sequence
Os01g0186950	86.3967	2.15	-5.32857	1.60288e-11	5.59502e-10	Hypothetical protein
Os01g0187200	1.92	0.246667	-2.96047	7.11348e-08	1.33653e-06	Non-protein coding transcript
Os01g0187300	0.74	0.0366667	-4.33498	1.97992e-05	0.000214257	Hypothetical conserved gene
Os01g0190500	0.4	1.17333	1.55254	0.00198445	0.0111825	IQ calmodulin-binding region domain containing protein
Os01g0191800	0.683333	3.07667	2.17071	1.80153e-08	3.78461e-07	Similar to Aurora kinase
Os01g0192900	7.92667	1.83	-2.11487	2.45978e-16	1.66821e-14	1-aminocyclopropane-1-carboxylate synthase family protein
Os01g0195400	13.2633	34.7867	1.39109	1.26674e-17	1.01974e-15	Harpin-induced 1 domain containing protein
Os01g0196300	1.08667	2.50667	1.20586	0.00104751	0.00653981	Basic helix-loop-helix (bHLH) transcription factor, Diterpenoid phytoalexin factor, Biosynthesis of diterpenoid phytoalexins, Stress respons
Os01g0201700	0.406667	1.37	1.75226	0.000959264	0.00607309	Similar to M23 protein (Fragment)
Os01g0205900	6.14	14.3633	1.22608	9.15549e-06	0.000108655	Similar to Class III peroxidase GvPx2b (Fragment)
Os01g0207200	1.11333	2.30667	1.05092	0.000225482	0.00178755	Similar to Peptide-N4-(N-acetyl-beta-glucosaminyl)asparagine amidase A (EC 3.5.1.52) (PNGase A) (Glycopeptide N-glycosidase) (N-glycanase) [Contains: Peptide-N4-(N-acetyl-beta-glucosaminyl)asparagine amidase A light chain (PNGase A small chain) (PNGase A subunit B); Peptide-N4- (N-acetyl-beta-glucosaminyl)asparagine amidase A heavy chain (PNGase A large chain) (PNGase A subunit A)]
Os01g0208000	0.626667	1.88667	1.59007	0.00823534	0.0357386	Protein of unknown function DUF6, transmembrane domain containing protein
Os01g0208400	3.03667	7.50667	1.30568	8.45985e-07	1.26855e-05	Similar to peptide-N4-asparagine amidase A
Os01g0210550	9.63	19.3233	1.00474	0.000741887	0.00489402	Hypothetical gene
Os01g0211800	0.576667	1.55333	1.42956	0.00100739	0.0063185	Similar to VirE2-interacting protein VIP1
Os01g0215500	2.80667	5.67667	1.01619	6.32427e-06	7.79836e-05	Similar to esterase
Os01g0216500	0.783333	2.68	1.77453	3.1602e-05	0.00032259	Lipase, GDSL domain containing protein
Os01g0217500	3.14333	7.31333	1.21823	7.93959e-09	1.78806e-07	ThiJ/PfpI domain containing protein
Os01g0220100	2.14333	30.6133	3.83623	5.51181e-68	1.16949e-64	Similar to Cellulase
Os01g0223800	1.20333	0.51	-1.23847	0.000761568	0.00500222	Hypothetical conserved gene
Os01g0226400	10.36	4.94333	-1.06747	1.34419e-07	2.39528e-06	ATPase, AAA-type, core domain containing protein
Os01g0234300	0.69	1.65	1.2578	0.0108946	0.0445334	Similar to Pectinesterase
Os01g0234499	1.08667	3.33667	1.6185	7.18795e-05	0.000661047	Similar to Pectinesterase
Os01g0234700	0.933333	2.38	1.3505	0.00422497	0.0208027	Harpin-induced 1 domain containing protein
Os01g0237000	11.4867	3.74	-1.61885	9.12804e-13	3.82438e-11	Uncharacterised protein family UPF0497, trans-membrane plant subgroup domain containing protein
Os01g0237500	0.001	0.6	9.22882	0.00200158	0.0112629	NmrA-like family protein
Os01g0242200	0.4	2.35667	2.55868	5.3405e-11	1.71132e-09	Zinc finger, C2H2-type domain containing protein
Os01g0243100	1.01333	2.07	1.03052	0.00293787	0.0154459	Similar to Kinesin
Os01g0243700	6.8	13.9467	1.03631	3.48699e-05	0.000352677	Similar to Beta-1,3-glucanase-like protein
Os01g0247900	1.18667	3.1	1.38535	0.000468723	0.00332698	AWPM-19-like family protein
Os01g0248000	0.73	2.43333	1.73697	0.000137294	0.0011679	Stigma-specific protein Stig1 family protein
Os01g0248701	0.436667	2.54667	2.54401	4.97528e-06	6.30776e-05	Terpenoid synthase domain containing protein
Os01g0248900	1.38	5.07667	1.87921	1.23238e-08	2.67016e-07	Alpha-expansin, Mediation of the cell extension and growth, Root system architectur
Os01g0249050	0.001	0.543333	9.08569	0.00478427	0.023	Hypothetical protein
Os01g0249200	68.2067	179.003	1.392	4.92181e-24	7.90283e-22	Similar to Nectarin 1 precursor (EC 1.15.1.1) (Superoxide dismutase [Mn])
Os01g0249800	2.02	4.87667	1.27154	0.00641169	0.0291474	Heavy metal-associated domain, HMA domain containing protein
Os01g0254300	0.216667	0.746667	1.78499	0.00165098	0.00961803	Pectinesterase (EC 3.1.1.11) (Fragment)
Os01g0257100	10.79	36.37	1.75305	3.30708e-15	1.90382e-13	Rapid ALkalinization Factor family protein
Os01g0257300	8.68333	17.5833	1.01789	4.38097e-06	5.6166e-05	Similar to FPF1
Os01g0262401	0.001	4.39	12.1	2.10122e-10	6.13733e-09	Hypothetical genes
Os01g0263000	0.75	4.05667	2.43533	2.24236e-09	5.60212e-08	Similar to Peroxidase
Os01g0264400	6.87333	15.2633	1.15099	5.06937e-05	0.000487964	Conserved hypothetical protein
Os01g0265100	15.5333	42.54	1.45345	8.5418e-12	3.08304e-10	Similar to ADP-ribosylation factor
Os01g0266400	5.33333	27.4	2.36107	1.324e-26	2.78931e-24	Conserved hypothetical protein
Os01g0266800	22.5033	5.97667	-1.91273	7.47724e-05	0.00068363	Cystinosin/ERS1p repeat containing protein
Os01g0269800	1.39	3.09667	1.15563	0.00142488	0.00847083	NB-ARC domain containing protein
Os01g0270300	13.6433	44.5533	1.70734	2.3014e-20	2.53197e-18	Similar to Cationic peroxidase isozyme 40K precursor
Os01g0270501	23.9833	55.1867	1.20229	6.20843e-12	2.274e-10	Hypothetical protein
Os01g0273100	2.03333	11.23	2.46544	1.2972e-13	6.08743e-12	Similar to Ubiquitin conjugating protein-like (Ubiquitin-conjugating enzyme) (Ubiquitinating enzyme)
Os01g0274500	0.36	1.87667	2.3821	5.32831e-05	0.000509586	Similar to Expansin-A11
Os01g0278000	7.82	1.91667	-2.02857	5.43902e-13	2.3314e-11	VQ domain containing protein
Os01g0279000	0.38	0.883333	1.21696	0.00504772	0.0240062	Zinc finger, DHHC-type domain containing protein
Os01g0282800	67.36	177.18	1.39525	1.11129e-14	5.96942e-13	Similar to Tubulin beta-5 chain (Beta-5 tubulin)
Os01g0284500	124.507	321.303	1.36771	4.70171e-30	1.36926e-27	Similar to Nectarin 1 precursor (EC 1.15.1.1) (Superoxide dismutase [Mn])
Os01g0287600	4.46667	12.7267	1.51058	9.68892e-13	4.0366e-11	Similar to Chitinase 10
Os01g0288200	2.21333	6.23333	1.49378	0.000177513	0.00145613	Conserved hypothetical protein
Os01g0291500	32.36	66.76	1.04477	1.24621e-17	1.00594e-15	Transferase family protein
Os01g0291733	12.5067	30.04	1.26419	1.79834e-11	6.24062e-10	Hypothetical protein
Os01g0293000	0.313333	5.60667	4.16137	4.27375e-26	8.63618e-24	S-adenosyl-l-methionine synthetase, Histone H3K4me3 and DNA methylation, Regulation of gene expression related to flowerin
Os01g0294500	1.05667	3.06667	1.53715	0.00151833	0.00893637	Similar to Class III peroxidase 9
Os01g0294700	52.3733	134.793	1.36384	6.58835e-30	1.84629e-27	Haem peroxidase, plant/fungal/bacterial family protein
Os01g0296200	6.01333	12.5967	1.06681	5.79497e-05	0.000546475	Similar to polygalacturonase
Os01g0296450	1.59333	7.28667	2.19321	5.58905e-17	4.05924e-15	Hypothetical protein
Os01g0297700	0.253333	1.65333	2.70627	3.06651e-08	6.16948e-07	Protein of unknown function DUF6, transmembrane domain containing protein
Os01g0300900	1.59333	3.62333	1.18527	7.38706e-06	8.96376e-05	Galactose oxidase/kelch, beta-propeller domain containing protein
Os01g0302000	3.07667	10.5567	1.77871	4.31509e-08	8.43287e-07	Hypothetical conserved gene
Os01g0303300	4.57667	1.86	-1.29899	4.12252e-05	0.000407655	Similar to Stress-inducible membrane pore protein
Os01g0306400	2.94667	1.29333	-1.18799	0.000292315	0.00221526	Hypothetical conserved gene
Os01g0308200	0.403333	0.001	-8.65583	1.0305e-07	1.86881e-06	Hypothetical protein
Os01g0311600	1.04	2.31	1.15131	0.00103035	0.00644211	Sulfotransferase family protein
Os01g0311800	0.54	3.33	2.62449	4.50529e-09	1.06978e-07	Similar to Pectin methylesterase 8 (Fragment)
Os01g0312800	0.676667	2.48667	1.8777	4.21915e-09	1.00667e-07	Similar to CEL4=CELLULASE 4 (Fragment)
Os01g0319000	11.33	5.55	-1.02959	3.06089e-08	6.16431e-07	Similar to Pectin acetylesterase (Fragment)
Os01g0323500	0.223333	0.956667	2.09882	0.000772615	0.00505964	Conserved hypothetical protein
Os01g0323600	259.93	538.557	1.05097	1.82935e-30	5.72008e-28	Similar to S-adenosylmethionine synthase 2
Os01g0327000	1.53	3.11	1.02338	4.88452e-10	1.35097e-08	Similar to Class III peroxidase 14
Os01g0329900	19.0033	43.7833	1.20413	1.59302e-15	9.54048e-14	Similar to Lipase homolog (Fragment)
Os01g0332500	0.05	0.486667	3.28293	0.000355393	0.00262219	Similar to Serine carboxypeptidase II-like protein
Os01g0333001	1.44	3.53	1.2936	0.000593995	0.00405585	Non-protein coding transcript
Os01g0339500	4.88	1.25	-1.96495	1.43683e-17	1.13816e-15	Similar to No apical meristem protein
Os01g0341000	1.38	4.04333	1.55088	1.6192e-06	2.27522e-05	Conserved hypothetical protein
Os01g0342900	0.513333	1.23667	1.26849	0.00452724	0.0219921	Similar to Adenosine monophosphate binding protein 1 AMPBP1
Os01g0347300	0.2	0.936667	2.22754	0.000594238	0.00405585	Conserved hypothetical protein
Os01g0347600	0.92	3.23333	1.81332	3.466e-06	4.55564e-05	Ervatamin B (EC 3.4.22.-) (ERV-B)
Os01g0368000	1.53	3.66333	1.25963	5.48809e-05	0.000522177	Similar to cDNA clone:J023132I08, full insert sequence
Os01g0370200	0.296667	1.32333	2.15726	0.00891694	0.0380626	Similar to Glutathione-S-transferase 19E50
Os01g0374000	0.0366667	1.73667	5.56571	3.81894e-06	4.96463e-05	Similar to Glutathione S-transferase I (EC 2.5.1.18) (GST-I) (GST-29) (GST class- phi)
Os01g0382200	2.27333	0.26	-3.12823	3.75372e-09	8.99952e-08	Transferase family protein
Os01g0384800	123.253	32.7067	-1.91397	2.04208e-47	2.09172e-44	Conserved hypothetical protein
Os01g0385400	1.31667	3.20667	1.28418	1.60269e-07	2.81167e-06	C4-dicarboxylate transporter/malic acid transport protein family protein
Os01g0392600	4.62	0.69	-2.74322	1.46992e-06	2.08122e-05	Conserved hypothetical protein
Os01g0495701	0.21	0.903333	2.10487	0.00360099	0.0182761	Hypothetical conserved gene
Os01g0498300	7.79333	3.66667	-1.08777	1.49028e-06	2.10804e-05	Glycosyltransferase AER61, uncharacterized domain containing protein
Os01g0504100	8.33	19.0867	1.19618	1.24983e-16	8.65413e-15	Protein of unknown function DUF250 domain containing protein
Os01g0508100	3.37333	8.47667	1.32932	3.78515e-05	0.000378451	Ferritin/ribonucleotide reductase-like family protein
Os01g0508500	2.92667	28.0967	3.26307	6.99105e-32	2.35987e-29	Conserved hypothetical protein
Os01g0510200	5.24667	13.35	1.34737	4.15676e-08	8.15566e-07	Conserved hypothetical protein
Os01g0513900	0.286667	1.72	2.58496	7.8167e-15	4.22942e-13	Similar to Kinesin heavy chain (Fragment)
Os01g0525700	42.25	18.7433	-1.17257	1.86787e-13	8.49694e-12	Similar to DVL4/RTFL17 (ROTUNDIFOLIA LIKE 17)
Os01g0537250	1.15667	3.18	1.45905	0.000100113	0.000888782	Protein of unknown function DUF3778 domain containing protein
Os01g0543600	0.476667	3.66333	2.9421	2.06492e-21	2.52422e-19	Cytochrome P450 domain containing protein
Os01g0544450	0.51	2.42	2.24644	1.22245e-13	5.77831e-12	Similar to DNA replication licensing factor mcm4
Os01g0547133	1.37333	3.47	1.33725	4.55839e-06	5.82145e-05	Similar to carboxyl-terminal proteinase
Os01g0551800	0.653333	1.58	1.27403	0.00664037	0.0300186	Similar to protein ABIL1
Os01g0561600	7.62667	2.02333	-1.91432	4.28918e-16	2.82506e-14	Cytochrome P450 family protein
Os01g0562600	1.66667	3.49333	1.06764	0.000205326	0.00164977	Protein of unknown function DUF247, plant domain containing protein
Os01g0566500	2.08	4.62667	1.15339	0.000993614	0.00625194	Similar to Dioxygenase RAMOSUS1
Os01g0570800	61.1067	28.15	-1.11819	1.07597e-18	1.00194e-16	IQ calmodulin-binding region domain containing protein
Os01g0582600	95.47	38.2633	-1.31908	3.75267e-21	4.49489e-19	Phospholipase A2, active site domain containing protein
Os01g0584900	1.75	3.97667	1.1842	0.00227101	0.0125182	WRKY transcription factor 28-like (WRKY5) (WRKY transcription factor 77)
Os01g0588100	2.05	7.90667	1.94745	2.4985e-08	5.10441e-07	Similar to Hypersensitive-induced response protein
Os01g0588400	14.4267	5.28	-1.45013	2.58208e-15	1.50393e-13	Band 7 protein family protein
Os01g0598600	7.59667	31.0833	2.0327	3.7573e-24	6.16633e-22	Peptidase A1 domain containing protein
Os01g0600900	341.023	687.443	1.01137	0.00128072	0.00774348	Chlorophyll a-b binding protein 2, chloroplast precursor (LHCII type I CAB-2) (LHCP)
Os01g0602466	0.55	1.42333	1.37177	0.00143526	0.00852347	Hypothetical protein
Os01g0603100	0.23	0.62	1.43063	0.0090743	0.0386621	NB-ARC domain containing protein
Os01g0604900	0.263333	1.69	2.68206	0.000265575	0.00204747	Hypothetical protein
Os01g0605500	0.286667	1.44	2.32862	1.01974e-07	1.85041e-06	Kinesin, motor region domain containing protein
Os01g0607100	0.373333	1.76667	2.24249	0.000297847	0.00225071	Bifunctional inhibitor/plant lipid transfer protein/seed storage domain containing protein
Os01g0607900	6.75	13.6733	1.01841	1.77266e-13	8.12607e-12	Serine/threonine protein kinase-related domain containing protein
Os01g0608200	0.01	0.53	5.72792	0.000424057	0.00305328	Hypothetical protein
Os01g0611000	52.53	120.7	1.20021	1.34549e-10	4.07417e-09	Protein of unknown function DUF642 domain containing protein
Os01g0613800	0.416667	1.85	2.15056	5.78221e-06	7.21683e-05	Peptidase C1A, papain family protein
Os01g0614300	0.23	0.84	1.86876	0.00410236	0.0203135	Protein of unknown function DUF231, plant domain containing protein
Os01g0618300	0.15	0.466667	1.63743	0.00282842	0.0149765	Armadillo-type fold domain containing protein
Os01g0623600	0.37	3.09667	3.06512	5.40764e-15	3.03083e-13	Glycoside hydrolase, family 28 protein
Os01g0623900	0.536667	1.40333	1.38676	0.00319494	0.0165406	Conserved hypothetical protein
Os01g0627701	0.696667	0.17	-2.03493	0.000492398	0.00346522	Hypothetical protein
Os01g0627967	14.5333	5.50333	-1.40099	1.25532e-14	6.69465e-13	Hypothetical protein
Os01g0628000	1.92667	0.54	-1.83508	0.000547545	0.00378957	Cytochrome P450 family protein
Os01g0628900	3.51667	8.84	1.32984	8.9924e-09	1.9979e-07	Cytochrome P450 family protein
Os01g0631800	2.99667	0.55	-2.44586	2.064e-05	0.000221741	Conserved hypothetical protein
Os01g0634500	1.12	2.38	1.08746	0.00321193	0.0166075	Similar to Laccase-2
Os01g0634600	0.0166667	0.343333	4.36457	0.00548318	0.0256784	Pectin lyase fold/virulence factor domain containing protein
Os01g0636400	54.2567	114.98	1.08351	0.00441908	0.021569	Alpha/beta hydrolase family protein
Os01g0636500	1.67333	3.94	1.23547	2.9668e-05	0.000304838	Similar to Polygalacturonase PG2
Os01g0637800	2.01	0.573333	-1.80975	0.000942289	0.00598347	Similar to Transcription factor (Fragment)
Os01g0641750	0.15	0.79	2.39689	0.00767985	0.0337071	Hypothetical protein
Os01g0645000	7.34333	20.2333	1.46223	4.14055e-18	3.51414e-16	Similar to TIS11 protein (dTIS11)
Os01g0647200	0.283333	4.80333	4.08346	9.83011e-09	2.1662e-07	Hypothetical conserved gene
Os01g0653200	0.25	0.876667	1.8101	0.00195465	0.0110365	Glycosyl transferase, group 1 domain containing protein
Os01g0654400	73.54	26.5767	-1.46837	7.19867e-20	7.58285e-18	Similar to Salt tolerant correlative protein
Os01g0657100	0.001	0.713333	9.47843	2.51676e-08	5.13816e-07	Pi transporter, Arbuscular mycorrhiza (AM)-specific signaling pathwa
Os01g0657250	0.02	0.35	4.12928	0.00820677	0.0356302	Hypothetical gene
Os01g0660100	0.136667	1.29333	3.24236	1.96413e-06	2.72002e-05	Conserved hypothetical protein
Os01g0660200	12.96	42.3033	1.70671	3.52592e-24	5.81875e-22	Acidic class III chitinase OsChib3a precursor (Chitinase) (EC 3.2.1.14)
Os01g0660700	0.0933333	0.933333	3.32193	8.24122e-06	9.87915e-05	Protein of unknown function DUF295 family protein
Os01g0661750	3.18	0.786667	-2.0152	0.00721294	0.0320749	Hypothetical conserved gene
Os01g0663300	21.32	44.8467	1.07279	7.38492e-11	2.32382e-09	Similar to (1-4)-beta-mannan endohydrolase-like protein
Os01g0675800	12.2867	5.39	-1.18874	4.53464e-11	1.47215e-09	No apical meristem (NAM) protein domain containing protein
Os01g0677900	1.08	3.62333	1.74629	3.30597e-13	1.46137e-11	Protein of unknown function DUF2921 domain containing protein
Os01g0678000	0.433333	1.37667	1.66763	4.75024e-05	0.000462339	Protein of unknown function DUF2921 domain containing protein
Os01g0678100	0.286667	1.31667	2.19944	2.42519e-09	6.00337e-08	Protein of unknown function DUF2921 domain containing protein
Os01g0678800	1.50667	5.82333	1.95048	9.76666e-07	1.43908e-05	Heavy metal transport/detoxification protein domain containing protein
Os01g0682001	60.0667	28.1033	-1.09582	1.16926e-11	4.15963e-10	Similar to NADH dependent Glutamate Synthase
Os01g0685900	0.706667	3.02	2.09545	2.86481e-11	9.63749e-10	Similar to 65kD microtubule associated protein
Os01g0687400	3.43	7.43333	1.1158	1.49353e-06	2.11163e-05	Similar to Chitinase (EC 3.2.1.14)
Os01g0691100	0.593333	6.27667	3.40308	1.41669e-14	7.422e-13	Plant lipid transfer protein/seed storage/trypsin-alpha amylase inhibitor domain containing protein
Os01g0692400	0.0766667	5.45667	6.15328	6.76379e-15	3.71384e-13	Conserved hypothetical protein
Os01g0694500	0.193333	0.696667	1.84938	0.00737059	0.0326051	Hypothetical protein
Os01g0695700	0.77	1.86	1.27237	5.01194e-05	0.000483847	Similar to MDR-like ABC transporter
Os01g0695800	1.67667	3.70333	1.14323	0.00189732	0.010799	Similar to MDR-like ABC transporter
Os01g0697100	13.5967	32.4733	1.256	9.56254e-28	2.27244e-25	UDP-glucuronosyl/UDP-glucosyltransferase family protein
Os01g0699600	13.9067	4.01	-1.7941	1.66602e-14	8.6823e-13	Serine/threonine protein kinase domain containing protein
Os01g0701400	0.0533333	0.386667	2.85798	0.00219538	0.012172	Cytochrome P450 family member, Homolog of Arabidopsis MORE AXILLARY GROWTH 1 (MAX1), Strigolactone biosynthesi
Os01g0701500	1.03667	3.23667	1.64256	1.37199e-07	2.44041e-06	Cytochrome P450 family member, Homolog of Arabidopsis MORE AXILLARY GROWTH 1 (MAX1), Functionally incomplete P450 protein as a result of a premature stop codo
Os01g0703300	5.00333	13.15	1.3941	4.34836e-08	8.49231e-07	Zinc finger, RING/FYVE/PHD-type domain containing protein
Os01g0710100	0.91	2.38333	1.38904	0.000606448	0.0041261	Hypothetical conserved gene
Os01g0713200	16.5733	83.81	2.33826	3.48206e-06	4.57068e-05	Similar to Beta-glucanase
Os01g0714600	83.0167	22.2567	-1.89916	3.98703e-30	1.18435e-27	Similar to cDNA clone:J023088C01, full insert sequence
Os01g0717400	19.9467	40.3633	1.0169	1.79658e-12	7.12516e-11	EGF-like, alliinase domain containing protein
Os01g0719100	334.4	125.443	-1.41454	7.68189e-19	7.22122e-17	Similar to RING finger and CHY zinc finger domain-containing protein 1
Os01g0719125	1.97	0.353333	-2.47909	9.28189e-08	1.70407e-06	Hypothetical protein
Os01g0719150	4.93	1.69	-1.54456	0.000131116	0.00112145	Conserved hypothetical protein
Os01g0719600	1.51667	4.24	1.48316	0.000262654	0.00203446	Heavy metal transport/detoxification protein domain containing protein
Os01g0720500	14.0567	69.6067	2.30797	0.000322306	0.00240736	Similar to Type I chlorophyll a/b-binding protein b (Fragment)
Os01g0721400	0.44	1.19667	1.44345	0.00351056	0.0179116	NB-ARC domain containing protein
Os01g0725000	6.63667	3.12	-1.08891	0.000886899	0.00567298	Similar to H0402C08.3 protein
Os01g0725400	6.59667	16.0033	1.27856	4.21245e-11	1.37355e-09	Uncharacterised protein family UPF0497, trans-membrane plant subgroup domain containing protein
Os01g0726100	0.23	1.27667	2.47268	0.000184845	0.00150805	Pollen Ole e 1 allergen and extensin domain containing protein
Os01g0727500	24.8633	11.9667	-1.055	1.44334e-11	5.0739e-10	Protein of unknown function DUF584 family protein
Os01g0727600	5.7	2.82333	-1.01356	0.000755884	0.0049753	Conserved hypothetical protein
Os01g0728150	1.9	3.98667	1.06918	0.00939101	0.0396173	Similar to HVA22F (HVA22-LIKE PROTEIN F)
Os01g0728700	7.1	1.74	-2.02873	5.01229e-09	1.17514e-07	Protein of unknown function DUF1264 family protein
Os01g0729400	0.426667	1.31333	1.62205	0.0114881	0.0464544	Similar to Too many mouths protein
Os01g0729600	0.02	0.42	4.39232	0.000331701	0.00246761	Pyridoxal phosphate-dependent transferase, major region, subdomain 1 domain containing protein
Os01g0736100	0.15	0.75	2.32193	0.000306465	0.00230879	UDP-glucuronosyl/UDP-glucosyltransferase family protein
Os01g0739700	2.70667	5.53667	1.0325	0.00118673	0.00726244	Glycoside hydrolase, family 17 protein
Os01g0740700	3.36667	1.13	-1.575	8.37929e-07	1.25901e-05	Hypothetical protein
Os01g0740800	16.67	7.13	-1.22528	1.76995e-07	3.06679e-06	Conserved hypothetical protein
Os01g0742250	0.243333	0.0133333	-4.18982	0.00343843	0.0176001	Hypothetical protein
Os01g0743200	1.80333	5.29667	1.55442	1.79836e-08	3.78331e-07	Pectin lyase fold/virulence factor domain containing protein
Os01g0743500	5.03	2.13	-1.2397	2.61988e-05	0.000272396	Cytosolic NADP malic enzyme
Os01g0746700	7.25	26.2367	1.85553	5.27896e-23	7.57544e-21	Similar to Mannan endo-1,4-beta-mannosidase 2
Os01g0750300	32.5133	87.9267	1.43527	6.96277e-21	8.17506e-19	Similar to Cellulose synthase (Fragment)
Os01g0754300	4.20333	1.92667	-1.12543	0.000206024	0.00165359	Hypothetical protein
Os01g0754800	0.813333	5.4	2.73104	3.38937e-12	1.2842e-10	Hypothetical protein
Os01g0756900	2.68333	15.6233	2.5416	8.72823e-18	7.14248e-16	Hypothetical protein
Os01g0757400	4.55	12.1267	1.41424	4.42614e-09	1.05436e-07	Similar to Katanin p60 ATPase-containing subunit A1 (EC 3.6.4.3) (Katanin p60 subunit A1) (p60 katanin). Splice isoform 2
Os01g0760300	0.24	0.753333	1.65025	0.00236122	0.0129195	Similar to Pollen-specific kinase partner protein
Os01g0761500	0.476667	1.05667	1.14847	0.00501971	0.0239036	TGF-beta receptor, type I/II extracellular region family protein
Os01g0763900	8.03333	19.3	1.26453	1.16451e-07	2.0952e-06	X8 domain containing protein
Os01g0764000	540.78	1661.29	1.61919	1.87162e-19	1.85941e-17	Similar to Glutathione S-transferase I (EC 2.5.1.18) (GST-I) (GST-29) (GST class- phi)
Os01g0765500	0.22	0.82	1.89812	9.3633e-05	0.000837761	Conserved hypothetical protein
Os01g0765600	13.4567	6.43	-1.06543	1.20388e-09	3.15078e-08	EF-Hand type domain containing protein
Os01g0766300	4.46667	2.06667	-1.11189	0.00522169	0.0246638	Conserved hypothetical protein
Os01g0771000	1.20333	3.27	1.44225	0.00241011	0.0131507	Protein of unknown function DUF567 family protein
Os01g0772500	6.93333	25.96	1.90467	1.7237e-22	2.34788e-20	Glycosyl transferase, family 14 protein
Os01g0773400	0.176667	0.53	1.58496	0.0101749	0.0421837	Conserved hypothetical protein
Os01g0778500	0.95	3.82667	2.01009	3.75012e-06	4.89228e-05	Similar to predicted protein
Os01g0779100	3.29333	1.52	-1.11548	1.92463e-06	2.66906e-05	Peptidase M16, zinc-binding site domain containing protein
Os01g0781100	1.79	0.753333	-1.2486	2.4272e-07	4.07575e-06	Similar to NBS-LRR protein (Fragment)
Os01g0782800	1.46333	0.513333	-1.51129	0.000166757	0.00137713	Similar to Cyclic nucleotide-gated ion channel 4 (AtCNGC4) (Cyclic nucleotide-and calmodulin-regulated ion channel 4) (AtHLM1)
Os01g0783700	3.26667	1.11333	-1.55293	0.00416017	0.0205437	Similar to EF-hand Ca2+-binding protein CCD1
Os01g0785400	6.64333	2.78333	-1.25509	1.65632e-08	3.50934e-07	GH3 auxin-responsive promoter family protein
Os01g0786500	3.78	10.7833	1.51235	5.00672e-07	7.85655e-06	Similar to early nodulin 20
Os01g0786700	0.62	1.49	1.26497	0.00771646	0.0338384	Protein of unknown function DUF81 domain containing protein
Os01g0788400	9.63	20.75	1.1075	3.01493e-10	8.64465e-09	Similar to Pectinesterase (EC 3.1.1.11) (Fragment)
Os01g0793300	0.001	1.28333	10.3257	5.00277e-12	1.84148e-10	Di-copper centre-containing domain containing protein
Os01g0793900	25.69	10.0633	-1.3521	4.27275e-10	1.19288e-08	Conserved hypothetical protein
Os01g0795600	6.10333	2.16333	-1.49634	0.000444372	0.00317921	Conserved hypothetical protein
Os01g0796000	1.68	4.85667	1.53151	0.000237224	0.00186329	Conserved hypothetical protein
Os01g0799500	146.953	71.3867	-1.04163	8.39108e-34	3.2371e-31	Methyladenine glycosylase domain containing protein
Os01g0802700	0.683333	1.59	1.21837	0.00574959	0.0267149	Auxin efflux carrier domain containing protein
Os01g0803300	5.14333	10.8033	1.0707	0.000121926	0.00105115	Protein of unknown function DUF6, transmembrane domain containing protein
Os01g0805600	2.01	8.08667	2.00835	1.6643e-11	5.80257e-10	Similar to Cyclin-B1-1
Os01g0812100	0.0333333	0.423333	3.66676	0.00276098	0.0146712	Similar to NHL25
Os01g0814100	2.75	6.57667	1.25792	0.000618408	0.00419689	Similar to Bindin (Fragment)
Os01g0816600	12.23	4.09667	-1.5779	4.42485e-35	1.96179e-32	Similar to predicted protein
Os01g0823100	17.16	67.6733	1.97954	1.93765e-07	3.31781e-06	Alpha-expansin OsEXPA2
Os01g0826400	45.52	17.77	-1.35706	1.84766e-18	1.67844e-16	WRKY transcription factor 24 (WRKY24)
Os01g0827300	50.2967	176.453	1.81075	3.00265e-07	4.97177e-06	Putative laccase precursor, Abiotic stress respons
Os01g0831900	0.213333	0.833333	1.96578	0.000861938	0.00553678	Similar to Ammonium transporter
Os01g0833500	0.476667	1.33	1.48037	0.00108585	0.00674502	Similar to Serine carboxypeptidase II-1 precursor (EC 3.4.16.6) (CP-MII.1) (Fragment)
Os01g0836600	18.1933	42.84	1.23555	0.00432659	0.0211871	ATP-binding cassette (ABC) transporter, Half-size ABC transporter of the G family, Pollen wall formatio
Os01g0842400	2.10333	7.13	1.76122	1.98074e-20	2.21195e-18	Similar to Laccase (EC 1.10.3.2)
Os01g0842500	11.4133	39.54	1.79259	2.0759e-20	2.29236e-18	Similar to Laccase (EC 1.10.3.2)
Os01g0843800	0.503333	2.30333	2.19414	5.58417e-10	1.53165e-08	Similar to L-ascorbate oxidase
Os01g0845000	24.3367	7.39	-1.71949	3.81935e-21	4.53815e-19	Hypothetical conserved gene
Os01g0845100	11.9133	5.08	-1.22968	7.90968e-10	2.11483e-08	Protein of unknown function DUF668 family protein
Os01g0845950	0.001	1.13333	10.1464	6.82479e-06	8.34969e-05	Conserved hypothetical protein
Os01g0850800	2.73	0.773333	-1.81974	8.03315e-09	1.8064e-07	Laccase-8
Os01g0852400	0.476667	1.64	1.78264	9.14348e-07	1.35532e-05	Protein of unknown function DUF740 family protein
Os01g0855200	7.53	23.3167	1.63064	1.75e-19	1.74442e-17	Tetratricopeptide-like helical domain containing protein
Os01g0859300	1.14333	2.32	1.02088	0.00584557	0.0270809	bZIP transcription factor, Stress response and ABA signal transduction, Regulation of plant fertilit
Os01g0860400	0.736667	1.80667	1.29425	0.00426809	0.0209803	Similar to Acidic endochitinase precursor (EC 3.2.1.14)
Os01g0860500	16.0867	34.0533	1.08193	1.88293e-08	3.9389e-07	Similar to Hevamine A precursor [Includes: Chitinase (EC 3.2.1.14); Lysozyme (EC 3.2.1.17)]
Os01g0864000	1.27667	2.94667	1.2067	0.00118102	0.00723749	Plant-specific transcription factor, A member of OVATE family protein, Positive mediation of brassinosteroid signaling, Plant growth and developmen
Os01g0864500	183.19	47.52	-1.94673	8.06134e-48	8.55222e-45	Harpin-induced 1 domain containing protein
Os01g0867400	16.9633	8.32667	-1.02661	3.94805e-07	6.34615e-06	Non-protein coding transcript
Os01g0867450	8.9	0.001	-13.1196	0.000423319	0.00305063	Non-protein coding transcript
Os01g0868300	0.61	1.27	1.05795	0.000918124	0.00584628	Similar to DNA polymerase alpha catalytic subunit (EC 2.7.7.7)
Os01g0868600	0.213333	0.846667	1.98868	0.000841633	0.0054314	Hypothetical conserved gene
Os01g0869450	0.4	1.51667	1.92283	0.000135751	0.00115511	Hypothetical protein
Os01g0870350	1.25333	2.54333	1.02095	0.00502893	0.0239283	Hypothetical protein
Os01g0871800	7.23333	3.57667	-1.01604	8.40877e-07	1.2628e-05	TGF-beta receptor, type I/II extracellular region family protein
Os01g0875300	6.57667	15.0367	1.19306	2.98957e-06	3.98588e-05	Similar to Universal stress protein family protein
Os01g0877900	3.81333	9.04	1.24527	1.63628e-05	0.000181229	Conserved hypothetical protein
Os01g0879200	2.10333	4.38333	1.05935	0.00240953	0.0131499	Plant disease resistance response protein domain containing protein
Os01g0880800	3.42	9.75333	1.5119	1.68827e-07	2.94033e-06	Similar to Acyl-[acyl-carrier-protein] desaturase, chloroplast precursor (EC 1.14.19.2) (Stearoyl-ACP desaturase)
Os01g0882800	1.35	3.56	1.39892	1.1228e-06	1.63449e-05	Similar to Amino acid carrier (Fragment)
Os01g0890200	0.001	0.133333	7.05889	0.0087772	0.0375891	Similar to S-domain class receptor-like kinase3
Os01g0891066	0.893333	2.16	1.27376	0.00217154	0.0120594	Hypothetical protein
Os01g0892500	0.536667	1.37333	1.35558	0.00354408	0.0180392	Similar to carboxylic ester hydrolase
Os01g0895200	0.76	2.32667	1.61419	7.23158e-05	0.000664647	DOMON related domain containing protein
Os01g0895300	1.01333	4.38333	2.11292	2.99044e-12	1.14326e-10	Cytochrome b561, eukaryote domain containing protein
Os01g0896200	11.0267	25.85	1.22917	2.84687e-11	9.58803e-10	Similar to SF16 protein
Os01g0896300	0.13	0.68	2.38702	1.70058e-05	0.000187512	Hypothetical conserved gene
Os01g0896400	2.62667	15.34	2.54599	2.4279e-22	3.20536e-20	Similar to JHL23J11.5 protein
Os01g0897300	2.79	5.74	1.04079	0.000155919	0.00130247	Similar to Ribonuclease 2
Os01g0899700	1.17	3.82667	1.70958	9.81069e-10	2.60435e-08	Pollen Ole e 1 allergen and extensin domain containing protein
Os01g0899800	0.243333	1.72333	2.8242	5.89303e-14	2.89822e-12	Pathogenesis-related transcriptional factor and ERF domain containing protein
Os01g0905200	9.27333	3.35667	-1.46606	9.02607e-08	1.66534e-06	Exo70 exocyst complex subunit family protein
Os01g0905300	2.54333	0.53	-2.26266	7.1786e-11	2.2613e-09	Similar to Leucine zipper protein-like
Os01g0908301	1.86667	0.83	-1.16928	0.00689757	0.0309505	Non-protein coding transcript
Os01g0908600	1.12667	3.67667	1.70634	6.18842e-09	1.42171e-07	Amino acid transporter, transmembrane domain containing protein
Os01g0910800	2.27333	10.5033	2.20797	6.09921e-11	1.9398e-09	Conserved hypothetical protein
Os01g0910900	789.367	1663.55	1.0755	2.5886e-18	2.26827e-16	Conserved hypothetical protein
Os01g0914100	0.573333	4.16667	2.86145	5.22862e-05	0.000501343	Plant lipid transfer protein/seed storage/trypsin-alpha amylase inhibitor domain containing protein
Os01g0914300	19.1733	84.6733	2.14281	8.59286e-08	1.58936e-06	Plant lipid transfer protein/seed storage/trypsin-alpha amylase inhibitor domain containing protein
Os01g0919100	0.603333	1.42333	1.23825	0.00217084	0.0120578	Aluminum-induced citrate transporter, Aluminum toleranc
Os01g0919800	9.47	21.0167	1.1501	1.35878e-11	4.79366e-10	Similar to Efflux carrier of polar auxin transport
Os01g0922100	1.86667	5.19	1.47527	9.10449e-08	1.67772e-06	Conserved hypothetical protein
Os01g0926700	17.55	39.6233	1.17488	4.14312e-11	1.35392e-09	Similar to secondary cell wall-related glycosyltransferase family 47
Os01g0929200	2.95	5.94	1.00975	1.75618e-05	0.000192856	Serine/threonine protein kinase domain containing protein
Os01g0931200	0.793333	5.15	2.69857	6.93073e-16	4.35259e-14	Armadillo-type fold domain containing protein
Os01g0934100	105.147	31.36	-1.74541	1.67123e-27	3.87843e-25	C2 calcium-dependent membrane targeting domain containing protein
Os01g0934800	5.05	14.1733	1.48882	1.16883e-10	3.55737e-09	Alpha/beta hydrolase fold-1 domain containing protein
Os01g0936600	18.3933	39.5033	1.10279	8.96467e-11	2.78844e-09	Hypothetical protein
Os01g0937050	0.326667	2.19333	2.74723	5.73192e-09	1.3271e-07	Homolog of xylanase inhibitor, Chitinase-like protein, Defense response against pathogens, Growth regulation through calcium signalin
Os01g0937100	1.03	2.94	1.51317	2.72963e-05	0.000282325	Similar to Xylanase inhibitor precursor (Xylanase inhibitor TAXI-I)
Os01g0940000	5.33667	15.29	1.51858	4.60198e-24	7.47005e-22	Cytokinin oxidase/dehydrogenase, Crown root formatio
Os01g0940700	9.48333	35.5	1.90435	3.45534e-15	1.98532e-13	Similar to Glucan endo-1,3-beta-glucosidase GII precursor (EC 3.2.1.39) ((1->3)- beta-glucan endohydrolase GII) ((1->3)-beta-glucanase isoenzyme GII) (Beta-1,3-endoglucanase GII)
Os01g0940800	14.7933	76.8567	2.37722	8.51224e-28	2.03916e-25	Similar to Beta-1,3-glucanase precursor
Os01g0941200	1.26	5.20667	2.04694	2.82553e-08	5.71358e-07	Similar to Glucan endo-1,3-beta-glucosidase GII precursor (EC 3.2.1.39) ((1->3)- beta-glucan endohydrolase GII) ((1->3)-beta-glucanase isoenzyme GII) (Beta-1,3-endoglucanase GII)
Os01g0941500	0.001	0.98	9.93664	6.66712e-07	1.02139e-05	Similar to Beta-1,3-glucanase
Os01g0942300	3.65667	13.4633	1.88043	6.15879e-11	1.95665e-09	Similar to Beta glucanase precursor (EC 3.2.1.73) (Fragment)
Os01g0943100	0.683333	1.68667	1.30351	0.0122342	0.0488137	Conserved hypothetical protein
Os01g0944100	40.4733	17.7433	-1.18969	1.91157e-16	1.31139e-14	Conserved hypothetical protein
Os01g0944900	4.45667	9.6	1.10707	8.58616e-07	1.2848e-05	Similar to Glucan endo-1,3-beta-D-glucosidase
Os01g0945250	1.33	0.446667	-1.57416	0.00121482	0.00741445	Hypothetical protein
Os01g0946100	0.293333	1.90333	2.69792	4.01793e-10	1.12597e-08	WD40 repeat-like domain containing protein
Os01g0946500	1.81	5.37333	1.56983	6.33703e-06	7.8076e-05	Similar to Glucan endo-1,3-beta-glucosidase GV (EC 3.2.1.39) ((1->3)-beta-glucan endohydrolase GV) ((1->3)-beta-glucanase isoenzyme GV) (Beta-1,3- endoglucanase GV)
Os01g0947000	3.65333	19.89	2.44476	9.87694e-34	3.76147e-31	Similar to Beta-1,3-glucanase precursor
Os01g0949500	53.4	26.0367	-1.03629	2.85933e-13	1.27341e-11	Similar to Calmodulin (CaM)
Os01g0952500	8.54333	17.1367	1.00422	1.67243e-09	4.27904e-08	A-type response regulator, Cytokinin signalin
Os01g0952900	2.47	0.733333	-1.75197	0.00118546	0.00725615	Conserved hypothetical protein
Os01g0955100	64.6233	22.01	-1.5539	1.5948e-17	1.2533e-15	Similar to Calmodulin-like protein (Fragment)
Os01g0957100	4.00333	10.06	1.32936	4.20116e-17	3.10437e-15	Protein kinase, core domain containing protein
Os01g0957200	1.32667	2.76667	1.06034	0.000526685	0.0036657	Protein of unknown function DUF3411 domain containing protein
Os01g0957500	3.32667	1.09667	-1.60095	1.67704e-06	2.3511e-05	Hypothetical protein
Os01g0957600	1.09	0.263333	-2.04937	0.0023505	0.0128823	Similar to cDNA, clone: J053023H06, full insert sequence
Os01g0958200	0.653333	1.47333	1.17319	0.00498555	0.0237981	Curculin-like (mannose-binding) lectin domain containing protein
Os01g0960900	0.48	1.60333	1.73997	0.00326955	0.0168703	Oligopeptide transporter domain containing protein
Os01g0962100	76.3767	32.0633	-1.25221	1.89364e-24	3.27039e-22	Conserved hypothetical protein
Os01g0963000	2.96667	10.8	1.86412	4.12854e-08	8.11637e-07	Similar to Peroxidase BP 1 precursor
Os01g0963600	413.717	905.743	1.13046	1.41386e-14	7.42026e-13	ABA/WDS induced protein family protein
Os01g0968300	1.92667	6.54667	1.76465	1.68931e-08	3.57668e-07	Root cap family protein
Os01g0968400	2.84	7.42333	1.38618	1.47617e-07	2.60854e-06	Root cap family protein
Os01g0972000	16.06	3.65333	-2.13619	4.70184e-20	5.02404e-18	Zinc finger, RING/FYVE/PHD-type domain containing protein
Os01g0972200	18.9967	8.99667	-1.07828	2.22421e-12	8.7049e-11	Similar to Zinc transporter 2 precursor (ZRT/IRT-like protein 2)
Os01g0973000	2.37667	5.81667	1.29125	4.77681e-07	7.5236e-06	HAD-superfamily hydrolase, subfamily IA, variant 3 domain containing protein
Os01g0973100	0.1	0.97	3.27798	1.00329e-05	0.000117565	Hypothetical conserved gene
Os01g0973150	0.001	0.303333	8.24476	0.00256256	0.0138251	Hypothetical protein
Os01g0974200	210.343	558.063	1.40768	0.000196536	0.00159033	RicMT (Metallothionein-like protein)
Os01g0977100	0.976667	2.34	1.26057	0.00330816	0.017031	Similar to predicted protein
Os02g0102200	4.66333	11.3133	1.27859	4.44797e-12	1.64953e-10	Similar to Transmembrane amino acid transporter protein
Os02g0102300	54.8567	173.123	1.65806	2.03904e-24	3.50114e-22	Arsenate reductase, Sulfurtransferase/rhodanese-like protein, Regulation of arsenic accumulatio
Os02g0106100	191.187	84.5033	-1.1779	6.74992e-15	3.71308e-13	Similar to Fructosyltransferase
Os02g0111600	2.91667	6.81333	1.22404	3.97639e-08	7.83801e-07	Serine/threonine protein kinase-related domain containing protein
Os02g0111800	1.99	6.13667	1.62469	3.10194e-15	1.79267e-13	Protein kinase, core domain containing protein
Os02g0112900	2.50667	18.54	2.8868	3.46555e-06	4.55564e-05	Similar to Viroid RNA-binding protein (Fragment)
Os02g0113200	1.53667	11.95	2.95913	0.000231888	0.00183003	Similar to Cytochrome P450-like protein
Os02g0114066	7.12333	3.49333	-1.02795	0.00601426	0.0276939	Non-protein coding transcript
Os02g0114300	18.42	41.36	1.16696	5.02462e-06	6.36216e-05	Hypothetical protein
Os02g0114400	16.0233	35.67	1.15454	1.76548e-05	0.000193662	Similar to glycerol-3-phosphate acyltransferase 8
Os02g0114800	0.493333	1.93667	1.97294	0.00497537	0.023761	Conserved hypothetical protein
Os02g0115700	523.923	1167.87	1.15645	4.83965e-34	1.94273e-31	Catalase isozyme A (EC 1.11.1.6) (CAT-A)
Os02g0117700	0.193333	0.856667	2.14764	0.000885759	0.00566814	UDPas
Os02g0120100	0.976667	4.09333	2.06734	4.22515e-16	2.80152e-14	Serine/threonine/tyrosine protein kinase, STY kinase, Regulation of ammonium uptak
Os02g0123700	0.496667	6.63	3.73866	2.05285e-29	5.30261e-27	Similar to CEL5=CELLULASE 5 (Fragment)
Os02g0125350	0.603333	0.0966667	-2.64186	0.0104029	0.0428836	Hypothetical gene
Os02g0130200	0.34	0.816667	1.26421	0.00946156	0.0398434	Pectin lyase fold/virulence factor domain containing protein
Os02g0131050	7.61667	3.11333	-1.2907	3.98501e-10	1.1178e-08	Hypothetical gene
Os02g0131100	81.4633	38.23	-1.09145	0.00109635	0.00679754	Hypothetical conserved gene
Os02g0131400	1.01	4.05333	2.00475	2.22996e-12	8.7159e-11	Beta-D-glucan exohydrolase, isoenzyme ExoII (EC 3.2.1.58)
Os02g0131800	5.36	24.04	2.16513	1.06503e-27	2.51085e-25	Trivalent AI influx transporter, Aluminum (Al) toleranc
Os02g0134200	48.4367	8.91333	-2.44206	7.97767e-09	1.79528e-07	DUF1645 family protein, Regulation of stress-tolerance and grain lengt
Os02g0138000	1.54333	5.20333	1.75339	2.68373e-14	1.37212e-12	Leucine-rich repeat, plant specific containing protein
Os02g0143350	0.0766667	0.843333	3.45943	0.00948206	0.039901	Hypothetical gene
Os02g0151300	6.03	18.4367	1.61235	7.18098e-27	1.59187e-24	Similar to Cellulase (Fragment)
Os02g0158100	1.56667	4.2	1.42269	1.04782e-08	2.30217e-07	EF hand domain containing protein
Os02g0158500	5.52	18.7133	1.76133	2.69904e-11	9.12117e-10	Uncharacterized plant-specific domain 01627 containing protein
Os02g0158550	1.51667	4.69	1.62868	0.000302031	0.00227943	Hypothetical protein
Os02g0161100	0.153333	1.03333	2.75256	2.96513e-10	8.51828e-09	Actin-binding FH2 domain containing protein
Os02g0161800	0.323333	1.64667	2.34845	1.32998e-06	1.90764e-05	Similar to Peroxidase precursor (EC 1.11.1.7)
Os02g0162600	4.24333	1.95667	-1.1168	0.00131182	0.00790902	Conserved hypothetical protein
Os02g0162766	5.02333	1.68	-1.58018	1.13297e-09	2.9836e-08	Hypothetical conserved gene
Os02g0165500	1.25333	3.44667	1.45943	6.91467e-06	8.44227e-05	Conserved hypothetical protein
Os02g0170100	35.24	98.5733	1.48398	3.75357e-05	0.000376307	Glycine cleavage H-protein family protein
Os02g0174250	0.17	0.823333	2.27594	0.00697878	0.0312206	Hypothetical protein
Os02g0175400	5.03	11.3133	1.16939	1.15834e-07	2.08536e-06	Similar to Vacuolar H(+)-ATPase subunit A (Fragment)
Os02g0177600	111.3	238.517	1.09964	1.01874e-34	4.3231e-32	4-coumarate:coenzyme A ligase, Lignin biosynthesis, Defense against woundin
Os02g0181200	1.71667	0.29	-2.56549	0.00860285	0.0370091	Hypothetical protein
Os02g0182300	1.80333	0.493333	-1.87003	0.000316577	0.00237233	Hypothetical conserved gene
Os02g0183000	0.36	1.48667	2.04601	0.000250191	0.00195115	Protein of unknown function DUF597 domain containing protein
Os02g0188400	1.94	0.633333	-1.61502	0.00688338	0.0309102	Hypothetical protein
Os02g0192500	17.8867	52.2467	1.54645	8.80892e-24	1.37721e-21	Similar to Cellulose synthase-like protein (Fragment)
Os02g0192700	9.83	20.8333	1.08363	5.04814e-07	7.91737e-06	Similar to Thioredoxin peroxidase
Os02g0193300	3.17	1.27667	-1.3121	0.00185884	0.0106227	Conserved hypothetical protein
Os02g0193600	0.506667	2.04333	2.01182	3.71787e-07	6.0054e-06	Mitotic checkpoint serine/threonine protein kinase, Bub1 domain containing protein
Os02g0198700	2.56333	5.37	1.0669	8.61959e-07	1.2886e-05	Similar to Subtilisin-like protease
Os02g0199800	2.49667	0.786667	-1.66618	4.08628e-11	1.33977e-09	Similar to No pollen
Os02g0202200	41.36	11.9733	-1.78841	0.000118448	0.0010261	SPX domain-containing protein, Pi-dependent inhibition of phosphate starvation responses, Negative regulation of leaf inclinatio
Os02g0207100	0.226667	1.12333	2.30914	0.00172175	0.00995612	Similar to UDP-glycosyltransferase UGT99C4
Os02g0207400	1.94	4.73667	1.28782	3.9549e-06	5.13239e-05	Similar to UDP-glycosyltransferase UGT99C4
Os02g0209900	0.0366667	0.416667	3.50635	0.00247902	0.013455	Syntaxin, N-terminal domain containing protein
Os02g0211800	0.626667	0.276667	-1.17955	0.0068489	0.0307786	Hypothetical conserved gene
Os02g0218700	28.3733	77.5333	1.45028	7.72806e-16	4.82273e-14	Allene oxide synthase (CYP74A3), Fatty acid 9-/13-hydroperoxide lyase (CYP74C), Biosynthesis of jasmonic acid (JA), Plant defens
Os02g0219200	4.27	9.98333	1.22529	8.33169e-11	2.60245e-09	Similar to Beta-galactosidase precursor (EC 3.2.1.23) (Lactase) (Acid beta- galactosidase) (Exo-(1-->4)-beta-D-galactanase)
Os02g0225900	0.92	0.326667	-1.49381	0.00479287	0.023019	Conserved hypothetical protein
Os02g0226200	2.87333	8.20667	1.51407	3.28688e-06	4.34521e-05	HAD-superfamily subfamily IB hydrolase, hypothetical 1 protein
Os02g0227700	0.36	1.39333	1.95247	1.64404e-07	2.87441e-06	Serine/threonine protein kinase-related domain containing protein
Os02g0227900	0.103333	0.526667	2.34958	0.0101013	0.0419546	Leucine-rich repeat domain containing protein
Os02g0228300	22.3267	55.9333	1.32494	4.56315e-43	3.66347e-40	Protein kinase, core domain containing protein
Os02g0228400	11.2433	31.4933	1.48598	4.02185e-41	2.7152e-38	Hypothetical protein
Os02g0228900	1.93	5.17333	1.42249	1.2988e-06	1.86832e-05	Similar to Auxin-responsive protein IAA18 (Indoleacetic acid-induced protein 18)
Os02g0229800	11.4967	5.63667	-1.0283	0.000145449	0.00122674	Conserved hypothetical protein
Os02g0240100	0.9	3.2	1.83007	7.3775e-08	1.3809e-06	Similar to Peroxidase 2 (Fragment)
Os02g0242100	0.396667	1.42	1.83989	7.115e-05	0.000655352	Similar to hydroquinone glucosyltransferase
Os02g0252200	0.323333	1.81667	2.4902	1.05311e-07	1.90515e-06	Similar to GRAB2 protein
Os02g0252400	0.02	8.84333	8.78845	4.69981e-17	3.44711e-15	Dof zinc finger transcriptional activator, Dof zinc finger transcription factor, Grain filling, GA response in aleurone cel
Os02g0253700	0.816667	0.0966667	-3.07866	0.000395731	0.00288542	Conserved hypothetical protein
Os02g0254100	0.496667	0.0566667	-3.13171	0.00500856	0.023862	Hypothetical conserved gene
Os02g0257200	4.38333	1.63667	-1.42127	0.000137972	0.00117232	Conserved hypothetical protein
Os02g0258200	1.15667	8.70667	2.91215	2.71287e-22	3.56575e-20	Similar to high mobility group family
Os02g0258250	2.03333	12.1367	2.57745	2.56875e-17	1.95153e-15	Hypothetical conserved gene
Os02g0264800	5.31333	20.54	1.95075	1.09795e-10	3.36232e-09	Protein of unknown function DUF1070 family protein
Os02g0267200	0.766667	2.73333	1.83399	2.24235e-05	0.000237634	Alpha-expansin OsEXPA13
Os02g0272300	0.18	0.706667	1.97303	0.000535633	0.00371665	Similar to Pollen-specific kinase partner protein
Os02g0275200	5.78333	14.2467	1.30065	2.42563e-12	9.39416e-11	Xyloglucan fucosyltransferase family protein
Os02g0276200	10.9567	30.23	1.46417	1.28883e-09	3.36125e-08	Similar to Isochorismatase family protein rutB
Os02g0277700	0.19	0.55	1.53343	0.00799553	0.0348558	Leucine-rich repeat domain containing protein
Os02g0282000	0.466667	1.1	1.23704	0.000558229	0.003854	NB-ARC domain containing protein
Os02g0291600	0.546667	1.89333	1.7922	1.60564e-05	0.000178235	Lipase, GDSL domain containing protein
Os02g0299200	2.13	4.46333	1.06727	0.000333189	0.00247373	IQ calmodulin-binding region domain containing protein
Os02g0302900	2.06	4.78667	1.21638	1.97111e-05	0.000213459	Reticulon family protein
Os02g0308400	1.56667	5.24333	1.74279	7.90438e-07	1.19188e-05	FAS1 domain domain containing protein
Os02g0308800	12.0433	30.6967	1.34985	4.19863e-15	2.38928e-13	FAS1 domain domain containing protein
Os02g0312600	8.30333	17.2167	1.05204	5.68284e-06	7.11073e-05	Rac-like GTP-binding protein 7
Os02g0314300	0.566667	1.72	1.60184	2.14658e-05	0.000229532	Sodium/calcium exchanger membrane region domain containing protein
Os02g0329933	0.166667	1.73	3.37573	0.0010093	0.00632784	Similar to UDP-glycosyltransferase UGT99C4
Os02g0332450	13.1133	5.5	-1.25353	5.26517e-11	1.68901e-09	Hypothetical conserved gene
Os02g0439200	0.766667	1.78333	1.21791	0.000235782	0.00185536	Protein kinase PKN/PRK1, effector domain containing protein
Os02g0445100	1.02	5.3	2.37742	3.18661e-08	6.39582e-07	Similar to Auxin-induced SAUR-like protein
Os02g0457500	0.59	1.29667	1.13602	0.00103539	0.0064682	Ankyrin repeat containing protein
Os02g0459300	0.253333	1.13667	2.1657	0.000483808	0.00341366	Similar to tangled1
Os02g0462000	5.48	2.23	-1.29713	2.29431e-08	4.7197e-07	Hypothetical gene
Os02g0462200	4.16667	1.43	-1.54288	5.59057e-07	8.68101e-06	Conserved hypothetical protein
Os02g0464900	0.22	0.773333	1.81359	0.0108379	0.0443504	Similar to J100058K15, full insert sequence
Os02g0465600	0.84	1.76667	1.07257	0.00552384	0.025824	Kelch-type beta propeller domain containing protein
Os02g0466400	0.54	1.65	1.61143	0.00370233	0.0186941	Similar to Inositol phosphate kinase
Os02g0467300	0.18	1.06667	2.56704	0.00451898	0.0219556	Conserved hypothetical protein
Os02g0467600	1.49	5.86667	1.97723	6.75608e-18	5.5439e-16	Similar to Cinnamate 4-hydroxylase CYP73
Os02g0470600	5.78	1.38	-2.0664	6.88007e-17	4.9128e-15	Similar to phosphoinositide binding
Os02g0482400	14.75	2.87333	-2.35992	2.30826e-18	2.07778e-16	Similar to Ornithine decarboxylase (EC 4.1.1.17
Os02g0483500	13.4933	5.72333	-1.23732	4.77309e-12	1.76349e-10	Transferase family protein
Os02g0503700	1.07667	2.76667	1.36158	0.000161291	0.00133981	Similar to Cytochrome P450 CYP81L6
Os02g0505500	0.433333	3.09333	2.83561	2.20077e-08	4.5525e-07	Conserved hypothetical protein
Os02g0511400	3.54	10.12	1.51539	2.25186e-12	8.78993e-11	Glucose/ribitol dehydrogenase family protein
Os02g0513100	60.8633	17.6633	-1.78482	1.8621e-06	2.59202e-05	Similar to MtN3 protein precursor
Os02g0517333	4.93	2.22333	-1.14886	4.4946e-06	5.75235e-05	Conserved hypothetical protein
Os02g0517700	0.22	3.39667	3.94854	1.02355e-12	4.24052e-11	Conserved hypothetical protein
Os02g0519700	71.3033	17.08	-2.06166	7.93468e-27	1.74592e-24	Conserved hypothetical protein
Os02g0527200	82.76	40.4833	-1.03161	8.20642e-07	1.23429e-05	Similar to OSIGBa0142C11.2 protein
Os02g0531600	1.40333	3.33	1.24666	0.00105456	0.0065741	TFL1/CEN ortholog, Phosphatidylethanolamine-binding protein, PEBP family protein, Control of the phase transition of meristem, Control of flowering tim
Os02g0533700	5.45	11.5333	1.08148	7.3788e-06	8.96105e-05	Conserved hypothetical protein
Os02g0538700	110.787	239.357	1.11138	6.63404e-16	4.19286e-14	Harpin-induced 1 domain containing protein
Os02g0540700	18.68	8.15	-1.19662	5.02643e-09	1.17682e-07	Similar to Arm repeat-containing protein
Os02g0549200	2.95333	6.43	1.12247	6.12243e-08	1.16209e-06	Similar to Ser Thr specific protein kinase-like protein
Os02g0555700	2.66333	7.13667	1.42202	6.63505e-11	2.09675e-09	Similar to Chaperone protein dnaJ 10 (AtJ10) (AtDjC10)
Os02g0558600	0.25	0.706667	1.4991	0.00348661	0.0178016	Conserved hypothetical protein
Os02g0559300	0.18	0.67	1.89616	0.000141539	0.0011992	Hypothetical conserved gene
Os02g0568200	0.836667	1.81	1.11326	0.000887696	0.00567686	NPH3 domain containing protein
Os02g0568700	1.35333	5.97667	2.14282	3.23073e-12	1.23353e-10	Terpene synthase-like domain containing protein
Os02g0569000	1.00333	21.0433	4.39049	3.58365e-20	3.88513e-18	Cytochrome P450 family protein
Os02g0569400	1.30333	8.87333	2.76727	1.0742e-15	6.52536e-14	Cytochrome P450 family protein
Os02g0569900	3.32333	8.41667	1.34062	2.32396e-05	0.00024532	Cytochrome P450 family protein
Os02g0570400	1.06667	11.51	3.43171	2.72438e-37	1.3953e-34	Similar to Ent-kaurene synthase 1A
Os02g0570700	1.17	5.08333	2.11927	5.50949e-09	1.2836e-07	Cytochrome P450 family protein
Os02g0571100	0.766667	13.5333	4.14177	2.87616e-15	1.66543e-13	Ent-copalyl diphosphate synthase, Defense against both fungal pathogen and bacterial pathogen, Biosynthesis of phytoalexi
Os02g0571900	0.733333	5.46667	2.89812	1.04168e-10	3.19991e-09	Cytochrome P450 family protein
Os02g0580600	0.946667	0.256667	-1.88296	0.00163832	0.00955364	Similar to Dimethylaniline monooxygenase-like protein
Os02g0581200	2.30333	13.33	2.53288	3.34117e-19	3.24344e-17	Similar to OSIGBa0115M15.3 protein
Os02g0584200	9.45667	2.36	-2.00254	1.32187e-09	3.43537e-08	Conserved hypothetical protein
Os02g0584700	23.0567	7.46667	-1.62665	9.39729e-11	2.90778e-09	Heavy metal transport/detoxification protein domain containing protein
Os02g0584800	35.16	13.77	-1.35241	9.19222e-11	2.84729e-09	Heavy metal transport/detoxification protein domain containing protein
Os02g0586900	29.99	13.3667	-1.16584	5.03222e-05	0.000485489	Hypothetical conserved gene
Os02g0589000	0.926667	2.92667	1.65914	0.00135647	0.00812541	Lecithin:cholesterol acyltransferase family protein
Os02g0589700	6.05333	15.5733	1.36328	4.90473e-06	6.22362e-05	Lecithin:cholesterol/phospholipid:diacylglycerol acyltransferase domain containing protein
Os02g0589900	0.0966667	0.546667	2.49957	0.0054943	0.0257183	Hypothetical conserved gene
Os02g0594232	0.41	1.08	1.39734	0.00643674	0.029236	Hypothetical conserved gene
Os02g0594800	0.543333	1.48333	1.44893	0.000411324	0.00297936	No apical meristem (NAM) protein domain containing protein
Os02g0601500	0.01	0.553333	5.79008	1.48733e-05	0.000167163	Cytochrome P450 family protein
Os02g0602000	0.823333	3.16333	1.9419	1.67213e-06	2.34628e-05	Remorin, C-terminal region domain containing protein
Os02g0606400	0.21	2.55	3.60204	3.93334e-08	7.75829e-07	Hypothetical protein
Os02g0606700	0.803333	2.44333	1.60478	2.55633e-05	0.000266441	D-box containing protein, Regulation of the cell cycle, Maintenance of meristematic activity under stress condition
Os02g0613900	1.56	3.24	1.05445	0.00529972	0.0249807	Similar to Adenine phosphoribosyltransferase 2 (EC 2.4.2.7) (APRT)
Os02g0614300	0.78	3.05	1.96726	3.24505e-07	5.32565e-06	Similar to ANT-like protein
Os02g0614966	0.4	1.22	1.60881	7.07944e-05	0.000652825	Leucine-rich repeat domain containing protein
Os02g0615500	0.203333	0.843333	2.05226	5.67651e-05	0.00053718	Protein kinase, core domain containing protein
Os02g0616100	10.2267	41.4	2.01729	4.56743e-54	5.42702e-51	Similar to protein binding protein
Os02g0616600	75.8233	11.2433	-2.75357	3.30248e-74	9.81003e-71	Hypothetical protein
Os02g0618400	7.39333	2.21667	-1.73783	1.74857e-11	6.08211e-10	R2R3-type MYB transcription factor, Adaptive growth regulatio
Os02g0624300	14.3167	5.49667	-1.38107	3.00592e-09	7.31294e-08	R2R3-type MYB transcription factor, Negative regulation of cold tolerance, Maintenance of Pi homeostasi
Os02g0625500	80.6267	178.567	1.14713	4.34107e-19	4.15973e-17	Similar to Adenosine kinase-like protein (Fragment)
Os02g0627100	23.1933	47.8567	1.04501	2.03577e-12	8.02023e-11	Similar to Phenylalanine ammonia-lyase (EC 4.3.1.5)
Os02g0628200	4.69667	13.95	1.57056	1.83631e-14	9.5363e-13	Protein of unknown function DUF250 domain containing protein
Os02g0629000	32.23	11.66	-1.46684	2.1765e-11	7.48299e-10	Protein of unknown function DUF584 family protein
Os02g0629800	5.21667	14.2533	1.4501	2.41944e-05	0.0002541	Defensin-like protein, Positive regulation of Cd accumulation in rice leaves, Mediation of Cd efflux from cytosol into extracellular spaces via chelatio
Os02g0632800	0.413333	1.27667	1.627	6.64304e-05	0.000616468	Wall-associated kinase, Positive regulation of rice blast resistanc
Os02g0638200	0.8	2.36667	1.56478	0.000284729	0.00216868	Similar to OSIGBa0115K01-H0319F09.22 protein
Os02g0639600	0.893333	2.57	1.5245	1.36314e-05	0.00015471	Similar to MLD (Degenerative spermatocyte homolog 1, lipid desaturase) (Migration-inducing gene 15 protein) (Sphingolipid delta 4 desaturase protein DES1)
Os02g0640300	2.06	7.02667	1.7702	2.02199e-12	7.98708e-11	Similar to Membrane steroid binding protein 1 (AtMP1)
Os02g0646500	5.36	12.0333	1.16673	1.84677e-07	3.18019e-06	Aldehyde dehydrogenase domain containing protein
Os02g0647300	1.31667	3.66333	1.47627	3.17191e-05	0.000323674	Leucine-rich repeat, plant specific containing protein
Os02g0649300	167.073	73.54	-1.18388	4.36377e-11	1.41978e-09	HD-ZIP I protein, Transcription activator, Stress response, Panicle developmen
Os02g0649800	9.9	26.89	1.44157	7.75328e-16	4.82833e-14	Similar to Cytochrome B5 homolog (Fragment)
Os02g0649900	0.753333	0.27	-1.48033	0.00611578	0.028083	Metal-nicotianamine (NA) transporter, Fe and Mn transport to the endosper
Os02g0653200	34.1967	124.147	1.86012	1.15969e-18	1.07652e-16	Cupredoxin domain containing protein
Os02g0656100	0.996667	3.10667	1.64018	1.45928e-05	0.000164695	Conserved hypothetical protein
Os02g0658100	19.5467	98.4433	2.33237	1.68907e-09	4.31045e-08	Similar to tonoplast intrinsic protein2
Os02g0658800	16.0767	52.33	1.70267	1.99565e-05	0.000215488	Beta-expansin
Os02g0658850	0.001	1.59667	10.6408	5.18077e-05	0.000496915	Hypothetical protein
Os02g0662000	185.557	655.117	1.81989	0.000157178	0.00131188	RCc3 protein
Os02g0663800	1.71333	3.76667	1.13648	0.000775189	0.00507426	Actin depolymerizing factor, Actin-binding protein, Abiotic stress respons
Os02g0666500	9.41667	22.7833	1.27469	4.45347e-13	1.93125e-11	Similar to Cytochrome P450
Os02g0668000	0.87	1.95333	1.16685	2.56893e-05	0.000267661	Membrane protein, At2g17000, predicted domain containing protein
Os02g0669500	14.9567	7.21333	-1.05205	4.03138e-05	0.000399973	Similar to H0211B05.7 protein
Os02g0673100	1.17667	4.51	1.93842	1.45745e-12	5.93062e-11	Aluminum-activated malate transporter, Maintenance of panicle size and grain yiel
Os02g0676400	0.63	1.83333	1.54105	0.000211694	0.00168929	Multi antimicrobial extrusion protein MatE family protein
Os02g0676800	3.09667	1.08333	-1.51524	1.18522e-06	1.71909e-05	Similar to Dehydration responsive element binding protein 1E (DREB1E protein)
Os02g0678200	0.58	1.53	1.39941	0.000374069	0.00274363	SPX-MFS protein, Pi homeostasi
Os02g0681200	91.6667	20.6333	-2.15142	1.80297e-43	1.53021e-40	Zinc finger, RING/FYVE/PHD-type domain containing protein
Os02g0682300	37.2933	11.7967	-1.66054	9.67896e-21	1.11439e-18	RING-type E3 ligase, Negative regulation of cuticular wax biosynthesis, Drought stress respons
Os02g0684100	2.70667	5.57333	1.04202	0.00586553	0.0271479	Sulfotransferase domain domain containing protein
Os02g0684500	9.26333	21.2833	1.20012	9.19748e-09	2.04041e-07	Similar to Histone H4
Os02g0685200	4.69333	2.28667	-1.03737	5.41518e-07	8.42188e-06	MYB transcription factor, Transcriptional activator in mediating stress and rhythm responsivegene expressio
Os02g0686800	3.4	11.8467	1.80087	8.3039e-12	3.00447e-10	Protein of unknown function DUF581 family protein
Os02g0695200	0.76	1.83	1.26777	0.00281453	0.0149136	Similar to P-type R2R3 Myb protein (Fragment)
Os02g0695600	10.73	22.69	1.08041	2.96897e-06	3.96196e-05	Conserved hypothetical protein
Os02g0699433	0.606667	4.31667	2.83094	2.50658e-11	8.49978e-10	Hypothetical conserved gene
Os02g0699466	1.09667	5.87333	2.42105	1.85853e-07	3.19673e-06	Conserved hypothetical protein
Os02g0699500	0.553333	3.69	2.7374	1.12576e-07	2.03039e-06	Conserved hypothetical protein
Os02g0699700	3.58667	9.05333	1.33581	3.381e-11	1.1209e-09	Similar to DNA topoisomerase II
Os02g0700100	10.3133	22.19	1.1054	1.36112e-14	7.19433e-13	Similar to WD-repeat protein
Os02g0700300	5.16	10.51	1.02632	3.19077e-06	4.22944e-05	Similar to Phosphate starvation response regulator-like protein
Os02g0700500	9.24333	20.75	1.16663	4.99095e-19	4.7518e-17	Polyamine uptake transporter, High-affinity spermidine transporter, Import of spermidine transported via phloem, Polyamine uptak
Os02g0702300	0.266667	0.0433333	-2.62149	0.00331048	0.01704	Conserved hypothetical protein
Os02g0706900	29.1733	66.3767	1.18603	0.00780908	0.0341834	Alpha/beta hydrolase family protein
Os02g0710300	0.223333	1.16	2.37685	0.00194864	0.0110151	ROOT HAIR DEFECTIVE-SIX LIKE (RSL) class I basic helix-loop-helix protein, bHLH transcription factor, Regulation of root hair developmen
Os02g0712512	1.2	0.001	-10.2288	1.49765e-08	3.19596e-07	Hypothetical protein
Os02g0714200	3.70333	8.56	1.20879	3.64811e-07	5.90556e-06	Similar to Pyrophosphate--fructose 6-phosphate 1-phosphotransferase alpha subunit (EC 2.7.1.90) (PFP) (6-phosphofructokinase, pyrophosphate dependent) (Pyrophosphate-dependent 6-phosphofructose-1-kinase) (PPi-PFK)
Os02g0715300	29.02	61.96	1.09429	4.43275e-09	1.05509e-07	Conserved hypothetical protein
Os02g0716800	1.71333	5.32333	1.63552	6.36065e-14	3.11788e-12	TGF-beta receptor, type I/II extracellular region family protein
Os02g0719600	1.44333	3.07333	1.0904	0.00543705	0.0255227	SAM dependent carboxyl methyltransferase family protein
Os02g0730000	166.897	66.59	-1.32558	8.4405e-61	1.19393e-57	Similar to Mitochondrial aldehyde dehydrogenase
Os02g0736900	5.32	1.88	-1.50069	0.000165539	0.00136897	Conserved hypothetical protein
Os02g0739700	0.563333	1.70333	1.5963	0.000103535	0.0009145	E2F Family domain containing protein
Os02g0742800	0.51	1.35333	1.40795	0.000809514	0.00526528	Conserved hypothetical protein
Os02g0744200	10.3467	25.6	1.30698	8.05036e-14	3.87578e-12	Alpha-expansin OsEXPA5
Os02g0745100	65.7233	169.5	1.36681	4.09707e-26	8.33585e-24	Aquaporin NIP III subfamily protein, Aquaporin, Silicon influx transporter, Arsenic species (As) uptake, Arsenite efflux, Selenite (Se) uptake, Water transpor
Os02g0749700	0.163333	1.76333	3.43241	0.00534223	0.025173	Laccase, Lignin biosynthesis, Response to Cu stress of rice root
Os02g0750800	0.936667	0.143333	-2.70816	0.00699905	0.0312924	Protein of unknown function DUF3049 domain containing protein
Os02g0752200	9.27	26.7467	1.52872	6.85907e-34	2.71665e-31	Similar to Beta-D-xylosidase
Os02g0752250	0.0566667	0.4	2.81943	0.00131478	0.00792364	Hypothetical protein
Os02g0752300	0.816667	1.85	1.17971	0.00153219	0.00901085	Conserved hypothetical protein
Os02g0753500	0.776667	1.99333	1.35982	0.00387452	0.0193936	Tetratricopeptide-like helical domain containing protein
Os02g0754450	1.32333	3.45333	1.38381	0.00650691	0.0295186	Hypothetical protein
Os02g0756600	1.06333	3.61667	1.76607	1.34547e-07	2.39611e-06	Similar to Phi-1 protein
Os02g0758800	4.73667	12.59	1.41033	3.5927e-06	4.70967e-05	Cupredoxin domain containing protein
Os02g0764200	0.48	2.71	2.49719	1.09089e-13	5.18479e-12	Similar to Xyloglucan fucosyltransferase-like [Oryza sativa (japonica cultivar-group)]
Os02g0764700	10.5367	2.07333	-2.34539	3.47639e-14	1.74436e-12	Similar to Ethylene-responsive transcription factor 4 (Ethylene-responsive element binding factor 4) (Related to APETALA-2 protein 5) (EREBP-4) (AtERF4)
Os02g0769200	0.863333	2.61333	1.5979	2.5758e-06	3.48743e-05	Similar to erwinia induced protein 1
Os02g0769700	7.63	3.55333	-1.10251	9.39833e-07	1.38894e-05	Protein kinase, core domain containing protein
Os02g0770800	5.06	13.9567	1.46375	5.62367e-15	3.1384e-13	Similar to Nitrate reductase [NAD(P)H] (EC 1.7.1.2)
Os02g0771700	25.6867	51.6633	1.00812	2.55962e-13	1.14681e-11	Glycoside hydrolase, family 17 protein
Os02g0773200	0.843333	2.45667	1.54253	0.00347574	0.0177552	UspA domain containing protein
Os02g0775300	1.76333	3.91667	1.15132	0.00283698	0.0150138	Conserved hypothetical protein
Os02g0781400	1.76	3.75333	1.0926	0.00072976	0.00482581	Similar to 20 kDa chaperonin, chloroplast precursor (Protein Cpn21) (Chloroplast protein Cpn10) (Chloroplast chaperonin 10) (Ch-CPN10)
Os02g0782800	0.04	0.383333	3.26053	0.00378725	0.0190388	Leucine-rich repeat domain containing protein
Os02g0785700	0.163333	0.97	2.57017	0.000101347	0.000897858	Hypothetical conserved gene
Os02g0786500	2.63667	10.62	2.01	6.85775e-09	1.55622e-07	Similar to PR-1a pathogenesis related protein (Hv-1a) precursor
Os02g0786900	0.663333	2.72333	2.03757	2.97522e-07	4.93462e-06	Similar to Pathogenesis-related protein PR-1 precursor
Os02g0787000	0.236667	1.74667	2.88368	0.00052052	0.00362789	Allergen V5/Tpx-1 related family protein
Os02g0790600	1.36333	3.02	1.14741	6.40662e-05	0.000596578	Similar to RING-H2 finger protein ATL1R (RING-H2 finger protein ATL8)
Os02g0791500	39.06	18.41	-1.0852	8.1379e-09	1.82718e-07	Similar to Nucleotide sugar epimerase-like protein (UDP-D-glucuronate 4- epimerase) (EC 5.1.3.6)
Os02g0793600	0.001	0.236667	7.88671	0.0102346	0.0423778	Hypothetical protein
Os02g0797400	0.436667	3.21333	2.87947	3.99652e-24	6.5229e-22	MCM family protein
Os02g0801300	6.48667	2.74	-1.2433	5.93528e-10	1.62047e-08	Similar to Cyclin-B1-2
Os02g0802500	26.9467	11.9633	-1.17149	1.86705e-09	4.74023e-08	Similar to H(+)-translocating (Pyrophosphate-ENERGIZED) inorganic pyrophosphatase beta-1 polypeptide (EC 3.6.1.1) (Fragment)
Os02g0805100	14.5767	7.11333	-1.03506	1.67469e-07	2.92456e-06	Similar to Auxin-responsive protein IAA12 (Indoleacetic acid-induced protein 12) (BODENLOS protein)
Os02g0806500	0.296667	1.37667	2.21426	4.77558e-08	9.2416e-07	Similar to Glycosyl transferase family 2 protein
Os02g0807200	1.67	0.72	-1.21378	0.00462237	0.0223846	Similar to Protein kinase family protein
Os02g0807900	0.143333	0.55	1.94006	0.000653538	0.00439514	Conserved hypothetical protein
Os02g0809500	0.583333	0.183333	-1.66985	0.00779107	0.0341298	Conserved hypothetical protein
Os02g0810200	0.34	2.06667	2.6037	1.30125e-15	7.84047e-14	Kinesin-related protein, Regulation of cell division and plant developmen
Os02g0811800	0.543333	5.52667	3.3465	3.24223e-18	2.79161e-16	Similar to Cinnamoyl-CoA reductase (EC 1.2.1.44)
Os02g0812500	1.01667	2.61	1.3602	4.36027e-05	0.000428313	Cyclin-like F-box domain containing protein
Os02g0812700	1.56333	5.79667	1.8906	1.06182e-06	1.55223e-05	Hypothetical conserved gene
Os02g0814300	0.19	1.45667	2.9386	0.00212872	0.0118593	Cytochrome c, monohaem domain containing protein
Os02g0816000	0.37	0.793333	1.1004	0.00961625	0.0403434	C2 domain containing protein
Os02g0816200	12.07	26.75	1.14811	2.51966e-10	7.29498e-09	Lipase, GDSL domain containing protein
Os02g0820500	1.21667	3.55333	1.54624	4.04662e-05	0.000401217	Similar to LOB domain protein 17
Os02g0823100	51.8667	199.86	1.94611	8.54977e-62	1.33669e-58	Similar to Plasma membrane intrinsic protein (Plasma membrane integral protein ZmPIP1-5)
Os02g0823700	1.77667	5.13	1.52979	0.000583948	0.00399774	Similar to Xyloglucan endotransglucosylase/hydrolase 9
Os02g0828500	2.94333	8.28	1.49218	5.08589e-13	2.18635e-11	Tetratricopeptide-like helical domain containing protein
Os02g0828900	0.29	0.713333	1.29852	0.00199135	0.0112117	Transcription factor jumonji domain containing protein
Os02g0829100	0.716667	3.49667	2.28661	4.07933e-10	1.1421e-08	Replication protein A 30kDa
Os03g0102500	7.48667	31.1433	2.05653	7.12037e-06	8.67202e-05	Similar to Beta-expansin precursor (Fragment)
Os03g0102700	50.1633	164.14	1.71022	6.19254e-05	0.000579003	Similar to Expansin-B7
Os03g0103100	512.39	1256.61	1.29423	0.0112969	0.0458496	Similar to Physical impedance induced protein
Os03g0103300	13.2733	34.5633	1.38071	0.00214144	0.0119145	Hybrid proline- or glycine-rich protein, Controll of low-temperature germinability, Pre-harvest sprouting resistanc
Os03g0105000	1.90333	3.9	1.03495	0.0011191	0.00691264	Hypothetical protein
Os03g0105500	0.01	1.72	7.42626	2.20903e-08	4.56641e-07	Conserved hypothetical protein
Os03g0107300	70.0767	152.303	1.11994	5.99855e-12	2.19984e-10	Anion transporter, Silicon efflux transporter, Arsenic species (As) uptak
Os03g0107600	45.0133	19.6133	-1.19852	1.59147e-11	5.56171e-10	Similar to H0716A07.6 protein
Os03g0107700	198.613	79.81	-1.31532	8.31767e-22	1.05588e-19	Similar to EL2 protein
Os03g0109000	1.38333	3.09	1.15946	0.00686319	0.0308288	Similar to NAC domain protein
Os03g0111300	74.12	21.0967	-1.81285	0.000244335	0.00190949	Nonspecific lipid-transfer protein 2 (nsLTP2) (7 kDa lipid transfer protein)
Os03g0113000	8.75333	20.61	1.23544	4.22388e-12	1.57428e-10	Serine/threonine protein kinase domain containing protein
Os03g0114000	0.286667	1.02667	1.84052	0.00222207	0.0122917	Similar to Kinesin
Os03g0115000	1.46	6.55667	2.16699	2.76004e-10	7.95218e-09	Cupredoxin domain containing protein
Os03g0115700	4.12	13.3567	1.69684	3.10154e-20	3.37477e-18	Short-chain dehydrogenase/reductase SDR family protein
Os03g0115800	0.153333	93.1333	9.24648	1.55539e-122	1.5401e-118	Conserved hypothetical protein
Os03g0120400	7.36667	23.47	1.67173	1.11476e-20	1.27853e-18	Heavy metal transport/detoxification protein domain containing protein
Os03g0121300	1.83	11.6667	2.67248	4.04679e-17	3.00525e-15	Similar to Peroxidase 1
Os03g0126450	0.253333	1.10667	2.12711	0.00224993	0.012425	Domain of unknown function DUF623 domain containing protein
Os03g0126900	0.91	2.62333	1.52746	0.00584217	0.0270736	Conserved hypothetical protein
Os03g0128300	1.25	6.52	2.38294	9.11632e-14	4.36071e-12	Conserved hypothetical protein
Os03g0130100	1.12	4.73333	2.07936	1.98965e-09	5.01295e-08	Similar to Acyl-activating enzyme 11
Os03g0130300	35.3433	92.2567	1.38422	4.17988e-11	1.36443e-09	Similar to Cp-thionin
Os03g0132900	9.79333	41.3833	2.07918	5.24794e-35	2.2925e-32	Similar to Chitinase 11
Os03g0134900	12.2933	29.2233	1.24924	2.57343e-13	1.15126e-11	Similar to Glutathione S-transferase GSTF14 (Fragment)
Os03g0135100	13.84	30.5967	1.14453	2.22144e-12	8.7049e-11	Glutathione S-transferase GSTF15
Os03g0135200	1.73667	5.38667	1.63307	2.28579e-05	0.000241721	Similar to Glutathione S-transferase GST 9 (EC 2.5.1.18)
Os03g0138500	1.36333	6.43	2.23768	1.26459e-13	5.96265e-12	Conserved hypothetical protein
Os03g0142500	7.20333	2.60667	-1.46646	2.23679e-14	1.15354e-12	Zinc finger, RING/FYVE/PHD-type domain containing protein
Os03g0143900	0.37	1.19667	1.69342	0.0103721	0.0428099	Plant disease resistance response protein family protein
Os03g0144300	0.943333	3.53333	1.90519	3.29514e-10	9.39369e-09	Similar to Xyloglucan galactosyltransferase KATAMARI 1 (EC 2.4.1.-) (MURUS3 protein)
Os03g0144500	0.236667	1.72333	2.86427	1.79988e-08	3.78383e-07	Similar to Xyloglucan galactosyltransferase KATAMARI 1 (EC 2.4.1.-) (MURUS3 protein)
Os03g0145050	1.19333	5.08	2.08983	1.20116e-11	4.26798e-10	Hypothetical gene
Os03g0148000	6.78667	2.89667	-1.22831	1.6883e-07	2.94033e-06	Protein of unknown function DUF677 family protein
Os03g0149000	19.3633	52.2	1.43072	2.5329e-08	5.16757e-07	Similar to LOB domain protein 31
Os03g0149100	0.963333	4.59	2.25239	9.06044e-07	1.3457e-05	ASYMMETRIC LEAVES2 (AS2)/LATERAL ORGAN BOUNDARIES (LOB) domain transcription factor, Crown root formatio
Os03g0149200	12.0367	28.5233	1.24471	2.44981e-07	4.11138e-06	HR-like lesion-inducer family protein
Os03g0149300	10.0133	28.3067	1.49922	1.32319e-17	1.05944e-15	Protein of unknown function DUF6, transmembrane domain containing protein
Os03g0151500	0.546667	3.24	2.56726	1.15739e-05	0.000133257	Conserved hypothetical protein
Os03g0152000	20.6567	8.26	-1.32239	2.41945e-15	1.41476e-13	Heavy metal transport/detoxification protein domain containing protein
Os03g0155300	2.06333	8.61667	2.06215	7.62898e-13	3.2236e-11	Similar to Alpha-expansin precursor
Os03g0155500	0.243333	1.05333	2.11396	0.0112622	0.0457275	Similar to Expansin-A25
Os03g0155700	0.366667	2.77333	2.91908	3.44336e-06	4.5339e-05	Similar to Expansin-A15
Os03g0160000	6.60667	2.13667	-1.62856	5.63127e-15	3.1384e-13	Conserved hypothetical protein
Os03g0162200	1.59667	12.1133	2.92346	8.65043e-29	2.19625e-26	Similar to Histone H2A
Os03g0162725	2.58333	0.756667	-1.7715	4.89396e-06	6.21527e-05	Hypothetical protein
Os03g0162800	0.923333	0.17	-2.44132	0.000625563	0.00424351	Similar to Beta-ketoacyl-CoA-synthase
Os03g0165400	2.97667	8.21333	1.46427	1.97712e-17	1.54148e-15	Similar to Relative to SR12 protein (Fragment)
Os03g0167600	13.38	3.94	-1.76381	2.82036e-14	1.43703e-12	Similar to Male sterility protein 2
Os03g0168100	35.66	14.5767	-1.29065	1.58341e-08	3.36687e-07	Late embryogenesis abundant protein repeat containing protein
Os03g0170800	0.001	0.34	8.40939	0.00210573	0.0117599	Hypothetical conserved gene
Os03g0174200	0.436667	2.44	2.48228	1.51256e-09	3.8901e-08	Conserved hypothetical protein
Os03g0184500	1.17667	4.54333	1.94905	3.26344e-07	5.34714e-06	Transcriptional factor B3 family protein
Os03g0187550	1.15	0.373333	-1.6231	0.000412428	0.0029859	Hypothetical gene
Os03g0192600	5.24	11.9767	1.19259	1.05412e-08	2.31431e-07	Plant lipid transfer protein/Par allergen family protein
Os03g0194300	8.06	22.24	1.46431	2.49135e-13	1.1213e-11	Uncharacterised conserved protein UCP037471 domain containing protein
Os03g0195100	0.946667	8.14667	3.10528	1.89228e-20	2.12114e-18	Putative aminotransferase, Disease resistance response against infection with rice blast fungu
Os03g0195450	1.14667	4.77333	2.05755	6.8468e-06	8.37317e-05	Similar to sulfate/bicarbonate/oxalate exchanger and transporter sat-1
Os03g0195475	5.24	11.9567	1.19018	3.79204e-13	1.66631e-11	Hypothetical protein
Os03g0195500	11.9033	24.84	1.0613	2.26483e-11	7.7241e-10	Similar to Sulfate permease (Fragment)
Os03g0195800	3.75333	8.01667	1.09483	5.76399e-09	1.33245e-07	Similar to Sulfate transporter (Fragment)
Os03g0197125	7.10333	1.86	-1.93319	2.31134e-12	8.99847e-11	Hypothetical gene
Os03g0197175	6.09333	22.1167	1.85983	6.03309e-24	9.58357e-22	Hypothetical gene
Os03g0197200	0.796667	5.50333	2.78826	4.93841e-17	3.60431e-15	Similar to Sorbitol transporter
Os03g0198600	89.22	21.4633	-2.05549	1.32728e-35	6.25822e-33	Homeodomain-leucine zipper transcription factor, Regulation of panicle exsertio
Os03g0205800	4.72333	1.83667	-1.36272	1.67715e-06	2.3511e-05	Similar to Acetyltransferase, GNAT family protein, expressed
Os03g0206400	5.34333	13.4533	1.33215	8.96423e-07	1.33341e-05	Conserved hypothetical protein
Os03g0210500	0.43	1.8	2.06559	0.011479	0.0464238	Protein of unknown function DUF538 family protein
Os03g0212600	0.55	1.78	1.69437	0.000625714	0.00424357	Targeting for Xklp2 family protein
Os03g0214100	0.62	4.85	2.96764	3.98256e-27	9.10016e-25	Replication protein A1
Os03g0219100	5.00333	18.3333	1.87351	6.77874e-14	3.30645e-12	Cellular retinaldehyde-binding/triple function, C-terminal domain containing protein
Os03g0221200	3.45667	6.97333	1.01247	7.29676e-07	1.10813e-05	Similar to Homocysteine S-methyltransferase 1 (EC 2.1.1.10) (S- methylmethionine:homocysteine methyltransferase 1) (SMM:Hcy S- methyltransferase 1) (ZmHMT-1)
Os03g0221500	1.51333	7.44333	2.29822	1.7653e-20	1.9863e-18	Glycoside hydrolase, family 17 protein
Os03g0221800	16.2733	7.93	-1.03712	1.3303e-13	6.22308e-12	Similar to Leucine Rich Repeat family protein, expressed
Os03g0222100	0.17	0.0133333	-3.67243	0.0111654	0.0454153	Similar to Topoisomerase-like protein
Os03g0223200	0.866667	2.02333	1.22318	0.00259589	0.0139745	Similar to Cinnamyl alcohol dehydrogenase
Os03g0226200	70.4367	144.26	1.03427	1.66896e-07	2.91626e-06	Non-symbiotic hemoglobin 2 (rHb2
Os03g0228800	3.80333	10.4433	1.45725	5.47411e-22	7.00899e-20	Similar to LRK1 protein
Os03g0228901	0.246667	2.72667	3.4665	0.000142385	0.00120535	Hypothetical protein
Os03g0232200	0.523333	1.05333	1.00916	0.00684808	0.0307786	Similar to BABY BOOM
Os03g0232800	3.6	12.4067	1.78505	1.4589e-16	1.00783e-14	Similar to Lecithin:cholesterol acyltransferase family protein, expressed
Os03g0233000	3.01667	6.98	1.21027	3.84821e-07	6.20581e-06	Protein of unknown function DUF607 family protein
Os03g0233900	44.1667	178.167	2.0122	1.70781e-30	5.39688e-28	Non-symbiotic hemoglobin 1 (rHb1
Os03g0234900	19.6467	50.0667	1.34957	2.20469e-10	6.42062e-09	Similar to Peroxidase (EC 1.11.1.7)
Os03g0236200	8.69	18.1867	1.06545	8.7761e-12	3.15993e-10	Similar to Glutamate decarboxylase isozyme 3 (EC 4.1.1.15)
Os03g0241400	2.57333	0.86	-1.58123	1.06566e-05	0.000124236	Hypothetical protein
Os03g0243700	1.37	7.89667	2.52707	1.88105e-23	2.77015e-21	Similar to Glycosyl hydrolase family 10 protein, expressed
Os03g0244600	0.69	1.98333	1.52326	5.78433e-05	0.000545818	Similar to AUX1-like protein
Os03g0245500	3.77333	8.52667	1.17614	1.03607e-08	2.27804e-07	Curculin-like (mannose-binding) lectin domain containing protein
Os03g0253200	1.70667	4.94	1.53333	2.42686e-11	8.24828e-10	Similar to WAG1; kinase
Os03g0258200	33.7	14.4833	-1.21835	7.94437e-14	3.83096e-12	Alpha/beta hydrolase fold-3 domain containing protein
Os03g0258900	2.59667	6.14	1.24158	1.00466e-07	1.82753e-06	Galactose oxidase, beta-propeller domain containing protein
Os03g0263300	0.173333	0.603333	1.79941	0.00735327	0.0325479	GRAS-domain transcription factor, Strigolactone (SL) biosynthesi
Os03g0266300	115.313	51.04	-1.17586	9.04894e-25	1.60957e-22	Class I low-molecular-weight heat shock protein 17.9
Os03g0269601	0.886667	2.47333	1.47999	0.00177944	0.0102419	Hypothetical conserved gene
Os03g0273200	6.90667	23.1433	1.74454	6.36578e-16	4.0405e-14	Similar to Laccase (EC 1.10.3.2)
Os03g0277000	1.11667	2.57333	1.20444	0.000636467	0.0043047	GDP dissociation inhibitor, Negative regulator for Rab, Negative feedback between Rab GDP-GTP cycle and MAPK pathway
Os03g0277600	10.56	36.42	1.78612	1.37792e-14	7.2702e-13	Similar to (clone wusl1032) mRNA sequence
Os03g0278000	199.943	399.967	1.00029	4.64532e-17	3.41558e-15	UDP-glucuronic acid decarboxylase
Os03g0279200	38.1867	89.7733	1.23322	6.54114e-23	9.29687e-21	Similar to Histone H2A
Os03g0280750	1.26667	3.67667	1.53736	9.64637e-07	1.42206e-05	Plant disease resistance response protein family protein
Os03g0281100	1.26333	5.20667	2.04312	7.22085e-14	3.49911e-12	Ankyrin repeat containing protein
Os03g0283000	1.37667	0.42	-1.71272	0.00151221	0.00891289	Similar to In2-1 protein
Os03g0283200	20.45	42.29	1.04822	9.79747e-14	4.67149e-12	Similar to IN2-1 protein
Os03g0285300	3.68333	13.75	1.90035	6.56786e-10	1.78004e-08	Conserved hypothetical protein
Os03g0286500	4.31	9.17333	1.08976	3.72507e-06	4.86388e-05	Similar to RNA-binding region containing protein 1 (HSRNASEB) (ssDNA binding protein SEB4) (CLL-associated antigen KW-5). Splice isoform 2
Os03g0287750	0.89	2.39667	1.42915	0.000516157	0.00360001	Hypothetical protein
Os03g0287800	8.37667	19.5367	1.22174	1.37785e-10	4.15523e-09	Similar to beta3-glucuronyltransferase
Os03g0288900	0.556667	1.68333	1.59644	1.5151e-05	0.000169729	Hypothetical protein
Os03g0289800	17.5867	35.71	1.02185	6.2313e-10	1.69661e-08	Similar to Leucoanthocyanidin dioxygenase-like protein
Os03g0291200	0.706667	1.81333	1.35954	0.00113636	0.0070018	Protein of unknown function DUF231, plant domain containing protein
Os03g0292100	119.173	39.36	-1.59826	3.2055e-37	1.61389e-34	Hypothetical conserved gene
Os03g0293450	0.146667	0.48	1.71049	0.0112412	0.0456612	Hypothetical protein
Os03g0294032	0.26	0.75	1.52838	0.00322518	0.0166616	Hypothetical gene
Os03g0294100	1.38667	3.68	1.40808	0.000207772	0.00166395	Similar to pherophorin like protein
Os03g0297800	0.456667	2.87333	2.65351	1.95236e-12	7.72237e-11	Similar to Leucine Rich Repeat family protein, expressed
Os03g0297900	2.49333	6.99333	1.4879	1.06872e-08	2.34289e-07	Similar to laccase 90c
Os03g0300400	92.04	407.777	2.14745	2.90531e-43	2.39728e-40	Pathogen-related protein (JIOsPR10)
Os03g0302800	8.54333	2.92	-1.54883	6.32522e-10	1.71903e-08	Similar to Long cell-linked locus protein
Os03g0302900	0.84	1.97	1.22973	8.43258e-06	0.00010072	Conserved hypothetical protein
Os03g0306700	11.5933	3.26333	-1.82888	7.05186e-15	3.82254e-13	Conserved hypothetical protein
Os03g0307200	0.806667	11.95	3.88889	1.83091e-37	9.71199e-35	Nicotianamine synthase 2, Nicotianamine biosynthesi
Os03g0307300	0.423333	6.40333	3.91896	0.00292753	0.0153998	Nicotianamine synthase 1 (EC 2.5.1.43) (S-adenosyl-L-methionine:S- adenosyl-L-methionine:S-adenosyl-methionine 3-amino-3- carboxypropyltransferase 1
Os03g0309400	0.001	0.213333	7.73697	0.00254145	0.0137436	Pectin lyase fold domain containing protein
Os03g0310000	2.22333	4.46	1.00432	0.00019215	0.00155909	Lipase, GDSL domain containing protein
Os03g0314500	0.91	2.26667	1.31663	1.98307e-05	0.000214363	WD40-like Beta Propeller domain containing protein
Os03g0314750	0.316667	2.07	2.70859	2.04319e-05	0.000220062	Hypothetical conserved gene
Os03g0315400	19.5933	7.67	-1.35306	2.56604e-12	9.91212e-11	Similar to Typical P-type R2R3 Myb protein (Fragment)
Os03g0322900	24.0967	9.72667	-1.30882	1.27456e-08	2.75401e-07	Late embryogenesis abundant (LEA) protein, Abiotic stress toleranc
Os03g0329200	1.54667	4.58333	1.56723	2.20321e-05	0.000234491	Nucleotide-binding, alpha-beta plait domain containing protein
Os03g0332533	0.776667	2.24333	1.53028	0.000558179	0.003854	Similar to Plant acid phosphatase family protein, expressed
Os03g0335500	1.96667	4.47	1.18452	3.97385e-06	5.14919e-05	Protein kinase, core domain containing protein
Os03g0336200	34.63	15.3167	-1.17692	9.78624e-17	6.87234e-15	bZIP DNA-binding protein, Disease resistance, Vascular developmen
Os03g0338000	15.93	49.2167	1.6274	1.59156e-28	4.00656e-26	Similar to alanine--glyoxylate aminotransferase 2
Os03g0339300	8.19	24.7933	1.59802	9.88042e-13	4.10487e-11	Hypothetical conserved gene
Os03g0339400	11.9033	77.7433	2.70735	1.92909e-14	1.00007e-12	Haem peroxidase, plant/fungal/bacterial family protein
Os03g0339700	1.02667	2.69	1.38964	0.000205147	0.00164878	Protein of unknown function DUF827, plant family protein
Os03g0343800	2.03	4.75	1.22645	0.00186948	0.0106774	Conserved hypothetical protein
Os03g0347700	1.61667	5.78667	1.83971	2.15133e-17	1.6642e-15	Protein containing a Bric-a-Brac/Tramtrack/Broad (BTB) complex and an NPH3domain (BTBN), Regulation of auxin transpor
Os03g0348200	0.0766667	0.676667	3.14177	0.000135365	0.00115249	Terpene synthase-like domain containing protein
Os03g0355700	0.816667	2.25333	1.46424	0.000174901	0.00143759	Hypothetical conserved gene
Os03g0358800	0.376667	0.001	-8.55714	4.92978e-05	0.000477467	Hypothetical conserved gene
Os03g0360800	10.86	5.41	-1.00532	2.60806e-07	4.36465e-06	Similar to Endonuclease/Exonuclease/phosphatase family protein, expressed
Os03g0367101	5	11.58	1.21164	2.39134e-06	3.25998e-05	Similar to cytochrome P450 flavonoid 3',5'-hydroxylase
Os03g0367150	22.3433	55.6733	1.31714	1.03836e-19	1.05995e-17	Hypothetical protein
Os03g0367200	2.26667	5.71667	1.3346	0.00579748	0.0268959	Similar to Flavonoid 3',5'-hydroxylase (EC 1.14.13.88) (F3'5'H) (Cytochrome P450 75A2) (CYPLXXVA2) (P-450EG1)
Os03g0368000	0.416667	2.42333	2.54003	4.96766e-05	0.000480509	Similar to Peroxidase 1
Os03g0368900	40.96	95.12	1.21553	8.22293e-20	8.54064e-18	Haem peroxidase family protein
Os03g0369000	0.42	2.21	2.39559	6.98965e-07	1.0664e-05	Similar to Peroxidase 1
Os03g0369250	0.203333	1.61333	2.98813	0.000949705	0.00602155	Hypothetical protein
Os03g0369600	0.246667	4.11667	4.06084	4.03498e-18	3.43436e-16	Similar to Class III peroxidase 48
Os03g0371300	0.75	2.33	1.63537	0.00301053	0.0157416	Similar to Cytochrome P450 CYP709E4
Os03g0371350	0.846667	2.80667	1.72899	0.00493778	0.0236042	Similar to Cytochrome P450 family protein, expressed
Os03g0371800	5.59333	2.54667	-1.1351	1.37323e-05	0.000155694	Similar to Myb-like DNA-binding domain containing protein
Os03g0375300	1.03333	2.34	1.1792	0.000255236	0.00198476	Similar to cationic amino acid transporter
Os03g0381500	23.8133	10.7233	-1.15102	5.4534e-13	2.3342e-11	Conserved hypothetical protein
Os03g0386800	0.16	0.53	1.72792	0.0116854	0.0470665	Peptidase S10, serine carboxypeptidase family protein
Os03g0389700	70.98	144.317	1.02375	1.77077e-32	6.04607e-30	3-Deoxy-D-arabino-heptulosonate 7-phosphate synthase, Chorismate biosynthesi
Os03g0391400	0.94	2.02	1.10362	0.00346412	0.0177081	Similar to Phospholipase D nu-2 (Fragment)
Os03g0392600	1.54667	9.08	2.55353	8.34792e-14	4.00606e-12	Peptidase S10, serine carboxypeptidase family protein
Os03g0399000	1.05333	0.42	-1.3265	0.00434565	0.0212559	Pectin lyase fold domain containing protein
Os03g0399800	21.0133	42.9	1.02967	4.25702e-08	8.33035e-07	Mannose-binding lectin domain containing protein
Os03g0400700	12.4367	28.7867	1.2108	5.34113e-09	1.24633e-07	Similar to retrotransposon protein
Os03g0401300	115.99	399.417	1.78389	3.42054e-35	1.56319e-32	Sucrose synthase 2 (EC 2.4.1.13) (Sucrose-UDP glucosyltransferase 2)
Os03g0403400	13.3267	4.18333	-1.67159	3.0404e-19	2.97089e-17	Six-bladed beta-propeller, TolB-like domain containing protein
Os03g0403600	3.47667	1.62667	-1.09579	0.000789298	0.0051553	von Willebrand factor, type A domain containing protein
Os03g0404800	0.223333	1.21333	2.44171	0.000172422	0.00141839	NAD(P)-binding domain containing protein
Os03g0406100	6.47667	2.81	-1.20468	3.71661e-06	4.85497e-05	SPX domain-containing protein, Negative regulation of phosphate signaling, Pi homeostasi
Os03g0416200	13.5867	51.6333	1.92611	1.88376e-23	2.77015e-21	BRITTLE CULM1
Os03g0416250	0.0233333	0.38	4.02554	0.0104542	0.0430711	Hypothetical protein
Os03g0416500	4.08667	1.94333	-1.07239	3.33424e-05	0.00033861	6-phosphogluconolactonase domain containing protein
Os03g0421800	5.59667	14.0867	1.33169	2.46595e-11	8.37155e-10	X8 domain containing protein
Os03g0422200	1.8	3.95333	1.13507	0.00828022	0.0358979	Hypothetical protein
Os03g0432100	3.17667	1.45333	-1.12815	1.42467e-06	2.02972e-05	Similar to Pyruvate, phosphate dikinase 2
Os03g0439500	15.69	33.7433	1.10476	7.10517e-19	6.70029e-17	2OG-Fe(II) oxygenase domain containing protein
Os03g0563600	7.03	26.2367	1.89999	6.63142e-20	7.01019e-18	Similar to Peroxidase 56 precursor (EC 1.11.1.7) (Atperox P56) (ATP33)
Os03g0571700	1.97	3.99667	1.0206	0.000500302	0.00351003	Similar to TRANSPARENT TESTA 12 protein
Os03g0576200	0.0366667	0.266667	2.8625	0.00373619	0.0188107	Potassium transporter 21
Os03g0577100	0.453333	1.54	1.76429	7.11444e-05	0.000655352	Nuf2 family protein
Os03g0582800	1.02333	2.08667	1.02792	0.00578511	0.0268427	Conserved hypothetical protein
Os03g0584400	0.563333	3.51	2.63941	2.59846e-11	8.80129e-10	ATPase, AAA-type, core domain containing protein
Os03g0587000	7.83	17.1433	1.13056	4.67328e-10	1.29496e-08	Similar to L-galactose-1-phosphate phosphatase
Os03g0587200	0.64	2.75333	2.10504	5.37597e-18	4.46573e-16	Kinesin, motor region domain containing protein
Os03g0596200	0.0666667	0.356667	2.41954	0.0110376	0.0450002	Zinc finger, CCHC-type domain containing protein
Os03g0596400	1.25	0.313333	-1.99616	1.27053e-06	1.83298e-05	Conserved hypothetical protein
Os03g0607600	0.123333	0.946667	2.94029	1.00933e-06	1.48206e-05	Similar to Cyclin-A3-1
Os03g0608600	0.85	1.90667	1.16552	0.00323558	0.0167066	Peptidase, trypsin-like serine and cysteine domain containing protein
Os03g0611100	1.66	4.35667	1.39204	0.00152822	0.00898926	Non-protein coding transcript
Os03g0618300	15.3867	32.2033	1.06553	1.42559e-14	7.45547e-13	Isopenicillin N synthase family protein
Os03g0619875	14.67	1.3	-3.49629	4.28448e-28	1.06059e-25	Conserved hypothetical protein
Os03g0622500	15.2567	7.29333	-1.06479	8.76511e-07	1.30707e-05	Conserved hypothetical protein
Os03g0626700	3.99333	9.49333	1.24932	9.73737e-13	4.0511e-11	Multi antimicrobial extrusion protein MatE family protein
Os03g0626750	1.62667	4.63667	1.51117	0.000425702	0.0030626	Hypothetical protein
Os03g0629800	0.001	8.20333	13.002	1.24251e-16	8.62351e-15	Conserved hypothetical protein
Os03g0633500	2.43333	7.75333	1.67188	4.46248e-05	0.00043734	A member of Aux/IAA family protein, Regulation of lateral root initiatio
Os03g0633800	9.35	30.7367	1.71692	3.80763e-16	2.54742e-14	Similar to IAA6 (Fragment)
Os03g0636700	0.833333	2.16333	1.37629	0.000821008	0.00532026	IQ calmodulin-binding region domain containing protein
Os03g0637600	9.88	30.6667	1.63409	2.30499e-15	1.35049e-13	Leucine-rich repeat, plant specific containing protein
Os03g0638200	57.7867	25.8533	-1.16039	1.41274e-20	1.60787e-18	Similar to Major facilitator superfamily protein, expressed
Os03g0638400	9.54	2.29667	-2.05445	1.30011e-18	1.19937e-16	Similar to OSIGBa0153E02-OSIGBa0093I20.19 protein
Os03g0644700	0.78	1.62	1.05445	0.0100925	0.0419414	Conserved hypothetical protein
Os03g0645900	26.9467	9.46667	-1.50918	2.30761e-11	7.85194e-10	Carotenoid oxygenase family protein
Os03g0651950	1.98667	5.67	1.513	2.77149e-12	1.06228e-10	Hypothetical protein
Os03g0652000	1.16667	3.60333	1.62694	2.17196e-06	2.98833e-05	C2 domain containing protein
Os03g0655100	0.356667	2.03667	2.51356	8.96817e-05	0.000806538	Similar to Cupin, RmlC-type
Os03g0658800	18.13	40.0333	1.14282	3.81097e-18	3.26819e-16	Cytochrome P450 family protein
Os03g0659800	0.106667	0.806667	2.91886	0.00470282	0.0226892	Similar to H0525G02.7 protein
Os03g0661600	117.133	315.547	1.4297	3.22748e-29	8.26487e-27	Similar to Alpha-amylase/trypsin inhibitor (Antifungal protein)
Os03g0663500	0.57	2.24333	1.97661	0.001347	0.00807846	Similar to Osmotin precursor
Os03g0663600	15.85	39.1833	1.30576	3.3587e-10	9.5474e-09	Similar to Pathogenesis-related thaumatin-like protein
Os03g0665000	1.96333	5.19	1.40243	0.000209194	0.00167316	GCN5-related N-acetyltransferase (GNAT) domain domain containing protein
Os03g0665700	0.75	2.53667	1.75797	0.00147108	0.00871005	Similar to predicted protein
Os03g0667100	9.18667	19.42	1.07993	8.47092e-09	1.89765e-07	Similar to NPR1-like protein
Os03g0669100	6	16.1967	1.43266	5.1378e-09	1.20172e-07	Similar to predicted protein
Os03g0672400	0.723333	2.88	1.99334	1.67781e-12	6.71688e-11	Conserved hypothetical protein
Os03g0673600	11.2167	23.63	1.07498	5.01785e-12	1.84474e-10	Conserved hypothetical protein
Os03g0675300	0.313333	1.00333	1.67903	0.00268308	0.014345	Hypothetical conserved gene
Os03g0678800	12.8733	1.81333	-2.82767	1.36375e-23	2.04596e-21	Glycosyl transferase, family 8 protein
Os03g0682822	0.0133333	0.27	4.33985	0.00586004	0.027131	Hypothetical protein
Os03g0684500	2.7	1.28667	-1.06932	1.53329e-05	0.000171421	Similar to glycosyltransferase family protein 47
Os03g0691500	0.19	0.566667	1.5765	0.000930879	0.00591988	Hypothetical conserved gene
Os03g0694000	58.58	120.347	1.03872	9.7064e-09	2.14211e-07	Similar to Oxalate oxidase 1 (EC 1.2.3.4) (Germin)
Os03g0697200	0.04	0.486667	3.60486	0.0116439	0.0469394	Similar to carboxy-lyase
Os03g0699700	1.25	5.25333	2.07131	4.34269e-15	2.46653e-13	9-lipoxigenase
Os03g0699800	1.31333	4.02	1.61396	0.000294711	0.00222985	Conserved hypothetical protein
Os03g0712100	0.18	1.07	2.57154	0.000125358	0.00107623	Cell division cycle-associated protein domain containing protein
Os03g0719850	0.13	0.98	2.91427	0.000264837	0.0020455	Similar to Protein kinase 2
Os03g0723800	12.3867	5.99333	-1.04736	1.2363e-07	2.21497e-06	Hypothetical protein
Os03g0725200	0.59	2.05	1.79684	0.00240908	0.0131499	Hypothetical protein
Os03g0727600	7.99333	2.09667	-1.9307	7.71854e-13	3.25681e-11	ACC synthase, Ethylene biosynthesi
Os03g0728500	0.826667	1.76	1.0902	0.00155177	0.00910434	Forkhead-associated domain containing protein
Os03g0729500	2.09667	5.06	1.27104	2.58194e-06	3.49415e-05	Transcription factor, Floral organ developmen
Os03g0731050	1.83	4.58	1.3235	5.82205e-05	0.000548506	Similar to OSIGBa0138E08-OSIGBa0161L23.2 protein
Os03g0732700	1.69667	5.01	1.56211	0.00107655	0.00669297	Similar to Homeodomain protein JUBEL1
Os03g0734500	3.32	0.903333	-1.87785	0.000277934	0.00212565	Conserved hypothetical protein
Os03g0736500	1.77333	11.7767	2.7314	1.21778e-32	4.2558e-30	Syntaxin-related protein KNOLLE (Syntaxin 111) (AtSYP111)
Os03g0737300	6.47333	16.5633	1.35541	1.21575e-08	2.63604e-07	HAD-superfamily phosphatase, subfamily IIIC domain containing protein
Os03g0738600	16.2933	54.8	1.74989	9.38194e-08	1.71925e-06	Lipoxygenase, Seed germination and longevit
Os03g0744675	3.16333	0.943333	-1.74561	4.65075e-11	1.50655e-09	Similar to WD-40 repeat family protein / beige-related
Os03g0745700	0.001	0.27	8.07682	0.0021821	0.0121132	Similar to ATP binding protein
Os03g0750000	1.27	0.323333	-1.97373	0.0021436	0.011922	Similar to ethylene-responsive protein
Os03g0756300	4.84667	12.04	1.31277	0.000100223	0.000889228	X8 domain containing protein
Os03g0757600	5.25	1.96333	-1.41901	1.14249e-08	2.48992e-07	UDP-glucuronosyl/UDP-glucosyltransferase family protein
Os03g0759700	2.16333	8.06667	1.89872	2.6837e-09	6.58294e-08	Similar to ER33 protein (Fragment)
Os03g0764100	256.01	89.2267	-1.52065	2.70125e-34	1.11445e-31	Zinc finger transcription factor ZF1
Os03g0765500	0.0866667	1.34333	3.9542	0.00229227	0.0126198	Hypothetical conserved gene
Os03g0770900	0.853333	2.58333	1.59805	5.20521e-07	8.12938e-06	Conserved hypothetical protein
Os03g0771500	1.42333	0.2	-2.8312	2.36542e-06	3.22908e-05	Similar to Isoform 2 of Homeobox protein knotted-1-like 8
Os03g0772750	2.75333	0.943333	-1.54534	1.93996e-05	0.000210624	Hypothetical protein
Os03g0773450	0.001	0.193333	7.59495	0.0113986	0.0461617	Hypothetical protein
Os03g0778400	0.366667	2.66	2.85889	8.88363e-09	1.97817e-07	Similar to predicted protein
Os03g0782400	2.48	8.27667	1.73871	0.000403125	0.00293213	Conserved hypothetical protein
Os03g0787000	40.95	17.3867	-1.23588	8.28602e-16	5.1068e-14	Similar to Syntaxin
Os03g0788600	25.54	63.5067	1.31415	3.05647e-18	2.64701e-16	FAS1 domain domain containing protein
Os03g0792850	25.25	9.62667	-1.39118	1.60627e-17	1.25895e-15	Conserved hypothetical protein
Os03g0793800	79.21	213	1.4271	0.000499169	0.00350374	Plant lipid transfer protein and hydrophobic protein, helical domain containing protein
Os03g0793900	35.7133	110.12	1.62454	0.00290972	0.0153223	Conserved hypothetical protein
Os03g0793950	3.46667	10.6	1.61244	0.000160111	0.00133224	Similar to Non-specific lipid-transfer protein
Os03g0794000	10.1933	28.6633	1.49158	0.00711856	0.0317312	Plant lipid transfer protein/Par allergen family protein
Os03g0795300	10.6567	21.4267	1.00765	2.06257e-07	3.51311e-06	Similar to Extensin protein-like
Os03g0795350	1.37333	4.02333	1.55071	0.00260624	0.0140197	Hypothetical gene
Os03g0797400	1.20333	4.82667	2.00399	4.28446e-05	0.0004216	Similar to Indole-3-glycerol phosphate lyase
Os03g0797500	0.253333	1.26	2.31431	0.00122261	0.00744981	Similar to Indole-3-glycerol phosphate lyase (Fragment)
Os03g0797800	18.6267	8.76667	-1.08727	5.03049e-08	9.69071e-07	AUX/IAA protein family protein
Os03g0798300	0.0266667	0.13	2.2854	0.0106076	0.043594	DNA methyltransferase, Maintenance of methylation, Gene silencin
Os03g0799300	0.406667	1.53333	1.91475	0.0102476	0.0424259	Conserved hypothetical protein
Os03g0803800	4.19667	1.80667	-1.21591	4.62928e-06	5.89678e-05	Conserved hypothetical protein
Os03g0804900	6	2.43667	-1.30005	5.46893e-05	0.000520854	UDP-glucuronosyl/UDP-glucosyltransferase family protein
Os03g0805700	0.2	1.4	2.80735	1.32737e-06	1.90481e-05	Similar to Pheophorbide a oxygenase
Os03g0805900	0.19	0.976667	2.36187	0.00786062	0.0343584	Similar to Pheophorbide a oxygenase
Os03g0806800	22.44	53.0067	1.2401	6.49034e-08	1.228e-06	Conserved hypothetical protein
Os03g0807500	2.22	7.78333	1.80983	2.30901e-10	6.7047e-09	Cupredoxin domain containing protein
Os03g0807700	4.42	9.12667	1.04604	3.97435e-05	0.000395239	Protein of unknown function DUF642 domain containing protein
Os03g0808000	0.493333	1.31667	1.41626	0.00547743	0.0256595	Glycoside hydrolase, family 28 domain containing protein
Os03g0809100	9.06333	3.14667	-1.52622	3.60253e-14	1.80461e-12	Major facilitator superfamily protein
Os03g0810100	0.42	0.99	1.23704	0.0113679	0.0460748	Similar to TRNA isopentenyl transferase-like protein (Adenylate isopentenyltransferase) (EC 2.5.1.27)
Os03g0817500	1.09333	2.45	1.16405	0.000613029	0.0041661	Protein of unknown function DUF231, plant domain containing protein
Os03g0819600	95.36	206.88	1.11734	5.15759e-16	3.33782e-14	Chalcone isomerase (EC 5.5.1.6)
Os03g0820300	22.1767	8.53667	-1.3773	3.15042e-06	4.18156e-05	TFIIIA-type zinc finger protein, Transcription activator, Abiotic stress toleranc
Os03g0820400	44.72	4.86667	-3.19991	7.07066e-07	1.0782e-05	Similar to ZPT2-13
Os03g0820500	557.737	272.78	-1.03185	5.95327e-15	3.29929e-13	Actin depolymerizing factor, Actin-binding protein, Abiotic stress respons
Os03g0823800	2.03333	5.74	1.4972	2.98423e-09	7.2661e-08	Similar to Permease 1
Os03g0826900	125.473	41.76	-1.58719	7.9764e-25	1.44475e-22	Conserved hypothetical protein
Os03g0828300	16.9733	7.56333	-1.16618	2.28448e-16	1.55287e-14	Similar to (1-4)-beta-mannan endohydrolase-like protein
Os03g0830200	2.10667	5.57333	1.40358	0.00171607	0.009931	Protein of unknown function Cys-rich family protein
Os03g0830400	2.97667	14.1467	2.24869	2.2896e-22	3.04989e-20	PGPS/D12
Os03g0830500	0.96	4.21333	2.13386	2.85242e-07	4.75484e-06	Similar to PGPS/D12
Os03g0832200	0.526667	1.16667	1.14743	0.00872995	0.0374312	Similar to Calcium-binding protein precursor (Calreticulin)
Os03g0832800	9.65667	22.35	1.21068	4.24286e-07	6.77239e-06	Similar to glycerol-3-phosphate acyltransferase 1
Os03g0836800	0.286667	2.37667	3.05149	1.18089e-05	0.000135648	Similar to IAA-amino acid hydrolase 1 (EC 3.5.1.-)
Os03g0844600	1.79	6.29	1.8131	6.20082e-13	2.6389e-11	Esterase, SGNH hydrolase-type domain containing protein
Os03g0852400	5.64667	18.0767	1.67866	1.39454e-17	1.10761e-15	Conserved hypothetical protein
Os03g0853200	0.246667	2.67	3.43621	2.98142e-10	8.55682e-09	Tetraspanin domain containing protein
Os03g0853500	0.62	1.77667	1.51883	0.0046826	0.0226063	Similar to Protein Brevis radix-like 4
Os03g0856700	4.91	11.56	1.23535	9.01024e-11	2.79675e-09	Gibberellin 20 oxidase 1 (EC 1.14.11.-) (Gibberellin C-20 oxidase 1) (GA 20-oxidase 1
Os03g0858600	1.20333	4.29	1.83394	3.81669e-08	7.55833e-07	Protein of unknown function DUF668 family protein
Os03g0861400	11.0333	42.4233	1.94299	4.77947e-30	1.37839e-27	Hypothetical conserved gene
Os04g0100300	0.001	0.283333	8.14636	1.13494e-05	0.000131231	Similar to Formin-like protein 18
Os04g0101400	14.9567	46.47	1.63551	1.01821e-36	5.04098e-34	Flavone synthase II (FNSII), Biosynthesis of tricin O-linked conjugate
Os04g0103900	0.203333	2.3	3.49972	1.82653e-09	4.64132e-08	Similar to Chalcone synthase
Os04g0104350	0.406667	1.95	2.26156	0.00107435	0.00668209	Hypothetical protein
Os04g0107700	3.14333	12.4633	1.98732	0.00181625	0.0104283	Peptidase C1A, papain family protein
Os04g0108600	0.04	1.41	5.13955	0.0026302	0.0141189	Similar to Sesquiterpene synthase (Fragment)
Os04g0109400	0.0633333	1.66333	4.71497	5.82177e-14	2.87653e-12	Similar to H0201G08.3 protein
Os04g0115700	15.5267	4.82667	-1.68565	2.12375e-31	7.0883e-29	Hypothetical protein
Os04g0115900	0.0366667	0.706667	4.26849	0.00703955	0.0314309	Hypothetical conserved gene
Os04g0116800	0.666667	7.09333	3.41143	5.68711e-18	4.70573e-16	Similar to 3-ketoacyl-CoA synthase
Os04g0119300	13.1067	29.3233	1.16175	2.25751e-07	3.82304e-06	Similar to H0716A07.6 protein
Os04g0122000	2.72667	0.913333	-1.57792	1.22355e-13	5.77831e-12	Leucine-rich repeat, N-terminal domain containing protein
Os04g0125700	28.7533	87.6733	1.60841	8.3733e-17	5.90805e-15	Concanavalin A-like lectin/glucanase domain containing protein
Os04g0127100	0.473333	2.99333	2.66082	1.77083e-05	0.000193962	Peptidase S8, subtilisin-related domain containing protein
Os04g0128700	5.87	2.55	-1.20286	1.61393e-07	2.82842e-06	Thioredoxin-like fold domain containing protein
Os04g0132500	1.77667	6.30667	1.8277	1.13179e-23	1.71529e-21	Protein kinase, core domain containing protein
Os04g0135400	0.76	2.41333	1.66696	7.80791e-05	0.000709929	Similar to OSIGBa0140L04.2 protein
Os04g0142400	6.03	17.28	1.51887	2.08391e-11	7.19798e-10	Conserved hypothetical protein
Os04g0147200	0.186667	0.586667	1.65208	0.00752635	0.0331608	Protein of unknown function DUF594 domain containing protein
Os04g0149400	4.05	13.73	1.76134	3.50882e-08	6.99527e-07	Conserved hypothetical protein
Os04g0153000	0.001	0.146667	7.1964	0.00894676	0.0381735	Similar to OSIGBa0147M20.4 protein
Os04g0154800	0.616667	1.44667	1.23017	0.00173729	0.0100254	Protein of unknown function DUF594 family protein
Os04g0160600	1.16667	2.5	1.09954	0.00396954	0.0197446	Similar to OSIGBa0096I22.5 protein
Os04g0164900	0.47	1.02333	1.12254	0.00923777	0.0391564	Similar to Starch debranching enzyme
Os04g0165900	0.001	0.19	7.56986	0.00167071	0.00970632	Conserved hypothetical protein
Os04g0166000	1.15667	2.35667	1.02677	0.000446405	0.00319144	Conserved hypothetical protein
Os04g0172400	1.53	6.38333	2.06078	5.85342e-14	2.88351e-12	Transferase family protein
Os04g0175400	10.5233	2.98333	-1.81859	9.8481e-08	1.79581e-06	Conserved hypothetical protein
Os04g0177300	0.06	0.37	2.62449	0.000273542	0.002098	HIP116, Rad5p N-terminal domain containing protein
Os04g0178300	8.71333	36.9633	2.0848	9.78695e-08	1.78576e-06	Similar to Isoform 3 of Syn-copalyl diphosphate synthase
Os04g0178400	3.43	17.2933	2.33394	9.63009e-24	1.48991e-21	Similar to Cytochrome P450 CYP99A1 (EC 1.14.-.-) (Fragment)
Os04g0179100	1.23	3.17667	1.36886	0.0109061	0.0445741	Similar to OSIGBa0109M01.2 protein
Os04g0179700	0.9	5.39667	2.58407	1.01438e-15	6.18729e-14	9-beta-pimara-7,15-diene synthase, Momilactone phytoalexins biosynthesis, Defense respons
Os04g0180400	2.54	15.21	2.58212	2.16914e-17	1.67362e-15	Similar to Cytochrome P450 99A2
Os04g0182200	19.4867	46.3067	1.24873	9.09356e-22	1.14459e-19	2OG-Fe(II) oxygenase domain containing protein
Os04g0184100	1.00667	3.72667	1.8883	6.67925e-09	1.52248e-07	Similar to OSIGBa0140C02.7 protein
Os04g0185600	0.636667	4.62	2.85928	2.05833e-11	7.11789e-10	General substrate transporter domain containing protein
Os04g0203600	0.603333	1.51	1.32352	0.00344584	0.0176268	Similar to cDNA clone:002-100-D12, full insert sequence
Os04g0206600	0.36	1.04333	1.53513	0.00250992	0.0135912	UDP-glucuronosyl/UDP-glucosyltransferase family protein
Os04g0225100	2.87333	6.02333	1.06784	0.000585462	0.00400533	3'-5' exonuclease domain containing protein
Os04g0227200	0.1	0.67	2.74416	0.000686909	0.0045915	Protein kinase, catalytic domain domain containing protein
Os04g0227500	17.0867	34.3833	1.00884	1.45732e-11	5.11093e-10	DSBA oxidoreductase family protein
Os04g0228100	0.813333	3.4	2.06362	6.67485e-06	8.18986e-05	Similar to H0209A05.2 protein
Os04g0228400	9.44667	38.9267	2.04288	2.66916e-06	3.59744e-05	Expansin precursor (Alpha-expansin OsEXPA1)
Os04g0243700	7.00333	15.49	1.14522	1.25699e-05	0.000143501	Zinc finger, RING/FYVE/PHD-type domain containing protein
Os04g0249500	0.283333	0.806667	1.50947	0.00782556	0.0342354	Similar to H0211A12.6 protein
Os04g0261400	1.14	3.02333	1.40711	1.4017e-09	3.62695e-08	Cytochrome c region domain containing protein
Os04g0268700	0.22	2.26667	3.365	1.79507e-07	3.10303e-06	Eggshell protein family protein
Os04g0282400	1.41	3.94667	1.48494	0.000335372	0.00248932	Similar to FPF1 protein-like (RAA1)
Os04g0288100	1.62333	9.06	2.48055	1.73218e-15	1.02909e-13	Similar to Auxin-binding protein ABP20
Os04g0288500	1.73333	6.43333	1.89202	1.54119e-22	2.10972e-20	Protein kinase, catalytic domain domain containing protein
Os04g0298700	0.17	0.833333	2.29336	4.51587e-06	5.77211e-05	Clp, N-terminal domain containing protein
Os04g0300600	2.94667	7.32667	1.31407	2.94911e-06	3.939e-05	Hypothetical conserved gene
Os04g0301500	1.82333	10.7467	2.55924	0.00384273	0.0192753	Helix-loop-helix DNA-binding domain containing protein
Os04g0308500	0.243333	2.15333	3.14557	1.12936e-05	0.000130637	Similar to H0211A12.12 protein
Os04g0310100	0.243333	2.15333	3.14557	1.12936e-05	0.000130637	Similar to H0211A12.12 protein
Os04g0310200	0.266667	2.10333	2.97957	0.000424099	0.00305328	Similar to H0211A12.13 protein
Os04g0316200	0.94	6.28	2.74003	7.73298e-13	3.25827e-11	Protein of unknown function DUF26 domain containing protein
Os04g0319700	0.85	0.25	-1.76553	0.0103752	0.0428159	Similar to Glucosyltransferase (Fragment)
Os04g0321100	0.766667	2.39	1.64034	3.16156e-06	4.19259e-05	Similar to H0107B07.6 protein
Os04g0322100	1.96667	9.81	2.3185	1.80934e-10	5.35536e-09	Protein of unknown function DUF26 domain containing protein
Os04g0337500	6.35333	15.5133	1.28792	4.89303e-09	1.15081e-07	Aldo/keto reductase family protein
Os04g0340100	2.39667	6.93	1.53183	2.75468e-06	3.70597e-05	Hypothetical conserved gene
Os04g0340300	16.6167	7.17667	-1.21125	3.89409e-14	1.94737e-12	Terpene synthase, (S)-limonene synthase, Defence against M. oryza
Os04g0341500	1.61	4.64667	1.52914	9.90067e-06	0.000116383	Similar to OSIGBa0159H11-OSIGBa0137A07.8 protein
Os04g0344100	3.71667	17.7167	2.25303	6.26767e-06	7.7382e-05	Similar to OSIGBa0106G08.3 protein
Os04g0345400	0.183333	1.03	2.4901	0.000212766	0.0016967	Similar to OSIGBa0106G08.7 protein
Os04g0354200	0.86	0.223333	-1.94514	0.000144391	0.00122024	Similar to OSIGBa0092G14.5 protein
Os04g0354600	1.4	12.5567	3.16495	4.77925e-36	2.2898e-33	Similar to Acyl CoA reductase-like protein
Os04g0359300	0.763333	4.49333	2.5574	6.00436e-08	1.14187e-06	Sulfotransferase family protein
Os04g0365100	0.196667	0.786667	2	0.000121925	0.00105115	Similar to OSIGBa0135K14.8 protein
Os04g0366000	0.53	1.36333	1.36307	0.00187316	0.0106871	Similar to OSIGBa0110B10.6 protein
Os04g0368000	0.35	0.916667	1.38904	0.000937277	0.00595675	Serine/threonine protein kinase-related domain containing protein
Os04g0368800	0.18	0.636667	1.82254	0.00112413	0.0069408	Similar to H0607F01.6 protein
Os04g0372750	14.7867	7.20667	-1.03689	8.11666e-05	0.000735975	Non-protein coding transcript
Os04g0375900	0.523333	1.16	1.14832	0.0014427	0.0085625	Kinesin, motor region domain containing protein
Os04g0376700	1.63667	4.88333	1.57711	0.00019349	0.0015691	Similar to ER lumen protein retaining receptor (HDEL receptor) (PGP169-12)
Os04g0381700	0.79	2.19667	1.47539	7.60609e-05	0.000694129	Similar to OSIGBa0092E09.4 protein
Os04g0382550	0.553333	0.0766667	-2.85148	1.76036e-05	0.00019322	Conserved hypothetical protein
Os04g0382900	8.72667	18.31	1.06913	1.5736e-06	2.21688e-05	Conserved hypothetical protein
Os04g0389100	0.0133333	0.29	4.44294	0.0018968	0.010799	OSIGBa0096P03.6 protein
Os04g0389800	0.436667	1.11333	1.35028	0.00942239	0.0397179	Similar to OSIGBa0096P03.6 protein
Os04g0390800	0.726667	0.0833333	-3.12433	0.000688184	0.00459797	NAD(P)-binding domain containing protein
Os04g0395800	0.56	2.76	2.30117	4.22225e-06	5.45076e-05	Tify domain containing protein
Os04g0397800	0.001	1.28	10.3219	5.70845e-08	1.09048e-06	Conserved hypothetical protein
Os04g0399300	3.34333	7.04333	1.07497	4.43899e-07	7.04381e-06	Similar to Nudix hydrolase 13, mitochondrial precursor (EC 3.6.1.-) (AtNUDT13)
Os04g0400000	0.216667	1.03	2.2491	0.0106924	0.0438576	Similar to OSIGBa0113L04.2 protein
Os04g0400600	0.31	1.43667	2.21239	0.00143285	0.00851223	Similar to OSIGBa0113L04.4 protein
Os04g0400700	0.25	1.16333	2.21826	0.00622205	0.0284567	Similar to OSIGBa0113L04.5 protein
Os04g0400800	2.41333	8.55333	1.82546	1.8414e-13	8.40228e-12	Heavy metal transport/detoxification protein domain containing protein
Os04g0401751	4.74333	11.3167	1.25448	2.81947e-06	3.78285e-05	Hypothetical protein
Os04g0402200	0.08	0.286667	1.8413	0.00881345	0.0377076	Similar to RNA binding protein Rp120
Os04g0406300	0.393333	1.65	2.06864	0.00987533	0.0412351	Similar to Integral membrane protein
Os04g0407800	3.13667	7.64667	1.2856	7.05975e-08	1.32812e-06	Similar to H0321H01.3 protein
Os04g0408600	15.11	63.4733	2.07065	1.33217e-32	4.60141e-30	Protein of unknown function DUF662 family protein
Os04g0410400	1.56333	5.57333	1.83392	9.45375e-09	2.09414e-07	Root cap family protein
Os04g0411400	0.106667	0.9	3.07682	5.75978e-05	0.000543875	Similar to Terminal flower 1-like protein
Os04g0412800	0.183333	1.43667	2.97018	4.13662e-08	8.12688e-07	Thioredoxin fold domain containing protein
Os04g0413500	2.15667	9.01	2.06272	2.24145e-24	3.82656e-22	Cell-wall invertase, Carbon partitioning during early grain fillin
Os04g0416700	131.38	310.873	1.24258	6.76635e-17	4.84324e-15	Harpin-induced 1 domain containing protein
Os04g0419100	2.7	9.12333	1.7566	6.9109e-07	1.05547e-05	Conserved hypothetical protein
Os04g0419600	0.26	1.67667	2.68901	7.07778e-08	1.33067e-06	Histone H3
Os04g0420033	1.01667	2.3	1.17779	1.43704e-05	0.000162557	Similar to H0525E10.1 protein
Os04g0422300	0.3	2.17333	2.85688	1.89806e-07	3.25531e-06	Protein of unknown function DUF6, transmembrane domain containing protein
Os04g0422700	0.0133333	0.373333	4.80735	0.00347665	0.0177557	Similar to H0525E10.17 protein
Os04g0423100	1.64333	6.35667	1.95165	1.30077e-12	5.32225e-11	Monooxygenase, FAD-binding domain containing protein
Os04g0423800	20.2367	55.61	1.45837	2.63244e-30	7.97923e-28	Peroxidase (EC 1.11.1.7)
Os04g0429600	0.0433333	0.303333	2.80735	0.00220995	0.0122361	Putative cellulose synthase-like protein H3
Os04g0431700	0.816667	2.59	1.66513	6.9951e-11	2.20583e-09	Exocyst-localized protein, Resistance to planthoppers, (Nipponbare: BPH-susceptible
Os04g0436000	1.67667	4.32333	1.36655	0.000208853	0.00167088	Conserved hypothetical protein
Os04g0437000	1.42333	0.32	-2.15313	0.0011982	0.00732358	No apical meristem (NAM) protein domain containing protein
Os04g0439400	9.26667	4.53	-1.03254	4.26905e-05	0.000420605	Similar to H0525C06.6 protein
Os04g0443951	0.263333	1.44667	2.45777	0.000675931	0.00452933	Hypothetical protein
Os04g0445000	0.456667	1.08	1.24182	0.0125671	0.0498672	Similar to Potassium channel SKOR (Stelar K(+) outward rectifying channel)
Os04g0445300	1.62	6.43	1.98882	7.81646e-05	0.00071049	Pectinesterase inhibitor domain containing protein
Os04g0447166	9.76333	2.91667	-1.74305	2.6313e-06	3.55285e-05	Hypothetical protein
Os04g0449200	1.27	3.79667	1.5799	1.23078e-07	2.20642e-06	Xyloglucan fucosyltransferase family protein
Os04g0453200	11.5133	5.07333	-1.1823	2.8676e-14	1.45362e-12	Similar to Monosaccharide transporter 1
Os04g0453500	0.436667	1.25	1.51732	0.000112628	0.000984	Conserved hypothetical protein
Os04g0454200	4.92333	13.62	1.46802	4.47472e-19	4.274e-17	Similar to Monosaccharide transporter 1
Os04g0457000	95.89	247.95	1.3706	6.77819e-16	4.27486e-14	Similar to Chlorophyll a/b-binding protein CP24, photosystem II (Fragment)
Os04g0457100	2.73333	6.87	1.32965	2.28416e-08	4.70208e-07	Hypothetical protein
Os04g0457300	0.0966667	0.68	2.81444	0.000422646	0.00304726	Similar to H0523F07.12 protein
Os04g0459000	4.13333	9.02667	1.12689	1.92118e-09	4.85691e-08	Multidrug-resistance(MDR)-like ATP Binding Cassette B (ABCB) transporter, P-glyco-protein, Auxin transport, Iron homeostasi
Os04g0461800	1.11	2.61	1.23349	1.10422e-05	0.000128191	Actin-binding FH2 domain containing protein
Os04g0462400	9.74333	46.4367	2.25278	1.0716e-43	9.64601e-41	Similar to lysine/histidine transporter
Os04g0467000	0.44	1.93333	2.13551	0.000607439	0.0041319	Conserved hypothetical protein
Os04g0467901	0.593333	1.56	1.39463	1.88816e-05	0.000205449	Plant-specific kinesin-14, Processive minus-end-directed microtubule moto
Os04g0475100	1.76667	0.786667	-1.16721	0.00395124	0.0196635	Similar to OSIGBa0106G07.2 protein
Os04g0482100	1.01333	2.84667	1.49016	0.00198844	0.0111996	Similar to H0510A06.16 protein
Os04g0482600	0.396667	1.58	1.99393	0.00734803	0.0325344	Hypothetical conserved gene
Os04g0486500	1.99667	5.55333	1.47576	2.07301e-07	3.52684e-06	Similar to Mitotic spindle checkpoint protein MAD2
Os04g0489600	59.33	28.2567	-1.07017	2.72518e-14	1.39092e-12	Hypothetical conserved gene
Os04g0494600	0.326667	3.52667	3.43241	6.3915e-15	3.52898e-13	Protein of unknown function DUF642 family protein
Os04g0494800	0.206667	1.05667	2.35414	0.000327791	0.00244113	Protein of unknown function DUF642 family protein
Os04g0494900	0.23	1.44667	2.65303	8.24936e-06	9.88492e-05	Similar to Unidentified precursor
Os04g0494950	0.12	1.42	3.56478	9.71355e-08	1.77455e-06	Similar to OSIGBa0103O01.12 protein
Os04g0496300	2.83	23.78	3.07087	1.04638e-42	7.96995e-40	Similar to H0306B06.4 protein
Os04g0497200	8.75667	34.7167	1.98717	1.31458e-29	3.51799e-27	Putative membrane-bound endo-1,4-beta-glucanase, Synthesis of root cellulose, Modulation of root cell division and elongatio
Os04g0498900	0.826667	3.38333	2.03307	2.55521e-09	6.30419e-08	Similar to N-acetyltransferase ESCO1
Os04g0502850	9.01333	2.85667	-1.65773	0.000189112	0.00153653	Non-protein coding transcript
Os04g0504200	0.25	1.79	2.83996	8.25628e-06	9.88923e-05	Conserved hypothetical protein
Os04g0504500	0.0866667	0.41	2.24207	0.00302145	0.015782	Similar to protein BABY BOOM 1
Os04g0506800	3.66	1.78667	-1.03457	0.000518474	0.00361532	Glycosyl transferase, family 29 protein
Os04g0507400	0.203333	1.59	2.96711	5.39374e-06	6.78615e-05	Similar to OSIGBa0157A06.5 protein
Os04g0511700	1.16667	2.9	1.31366	5.6494e-05	0.000535126	Similar to OSIGBa0157K09-H0214G12.18 protein
Os04g0512300	1.90333	5.63333	1.56546	1.13829e-06	1.65426e-05	Arp2/3 complex, 34kDa subunit p34-Arc family protein
Os04g0513900	1.94	4.51333	1.21814	0.000199666	0.00161258	Glycoside hydrolase, family 1 protein
Os04g0514600	7.16	2.71	-1.40167	4.4035e-13	1.91237e-11	Similar to NBS-LRR type disease resistance protein O2 (Fragment)
Os04g0518100	74.3533	155.18	1.06147	7.69463e-21	8.9434e-19	Phenylalanine ammonia-lyase
Os04g0518400	1.21333	5.24	2.11059	4.84423e-12	1.78755e-10	Similar to Phenylalanine ammonia-lyase (Fragment)
Os04g0518800	0.896667	2.03333	1.1812	0.0109992	0.0448805	Cytokinin synthesis enzyme, Cytokinin-activating enzyme, Regulation of awn length and grain productio
Os04g0521100	2.69667	10.7367	1.9933	1.07973e-09	2.85096e-08	Major intrinsic protein family protein
Os04g0522100	0.463333	2.45667	2.40658	0.00170515	0.00988319	Similar to OSIGBa0131L05.12 protein
Os04g0526600	0.453333	1.41333	1.64046	0.00943069	0.039736	Similar to Alpha-amylase/subtilisin inhibitor (RASI)
Os04g0528600	0.346667	1.33333	1.94342	7.71696e-06	9.32217e-05	Similar to OSIGBa0115K01-H0319F09.22 protein
Os04g0528651	0.001	0.153333	7.26053	0.0057143	0.0265847	Hypothetical protein
Os04g0529100	1.19	3.06	1.36257	4.19855e-06	5.42252e-05	Pathogenesis-related transcriptional factor and ERF domain containing protein
Os04g0530100	0.9	2.38	1.40296	5.86605e-05	0.000552126	Similar to Beta-expansin 1 precursor (AtEXPB1) (At-EXPB1) (Ath-ExpBeta-1.5)
Os04g0531900	50.2267	111.833	1.15482	1.73097e-22	2.34788e-20	Short-chain dehydrogenase/reductase SDR domain containing protein
Os04g0532800	2.32	5.43333	1.22771	2.9936e-07	4.95957e-06	Myb transcription factor domain containing protein
Os04g0536300	0.68	1.98333	1.54432	0.00250002	0.0135442	Transcription factor with zinc finger domain and helix-loop-helix domain (YABBY domain), Leaf developmen
Os04g0543500	9.42	4.64667	-1.01953	0.00381851	0.01917	Hypothetical conserved gene
Os04g0545700	4.01333	8.18	1.0273	0.00983774	0.0411186	Transferase family protein
Os04g0549700	2.60667	8.08	1.63215	1.28971e-12	5.28424e-11	Similar to Dehydration responsive element binding protein 1F (DREB1F protein)
Os04g0550900	0.826667	8.2	3.31025	2.08969e-12	8.22177e-11	aquaporin TIP2-3
Os04g0551200	1.78	4.14667	1.22007	2.24218e-05	0.000237634	Similar to Cytoplasmic malate dehydrogenase
Os04g0552200	0.54	1.81	1.74496	0.00100305	0.0062994	Beta-expansin 5
Os04g0552300	4.81	15.4333	1.68194	8.44237e-11	2.63425e-09	Cyclin-related 2 domain containing protein
Os04g0554500	1.53333	12.25	2.99804	1.72269e-13	7.90921e-12	Similar to RCc3 protein
Os04g0554800	1.22667	5.01667	2.03199	8.10355e-11	2.53385e-09	Similar to RCc3 protein
Os04g0556400	11.3	5.57667	-1.01885	4.09928e-07	6.56283e-06	Similar to UDP-glycosyltransferase UGT93B9
Os04g0557800	0.0533333	0.363333	2.76818	0.000628612	0.00426025	Similar to R-type basic helix-loop-helix protein
Os04g0562100	0.636667	1.97333	1.63202	2.97328e-05	0.000305399	Amino acid transporter, transmembrane domain containing protein
Os04g0563700	1.26333	3.84333	1.60512	1.29974e-07	2.32304e-06	Cyclin
Os04g0567200	0.766667	3.79333	2.30679	1.59484e-17	1.2533e-15	Uncharacterised protein family UPF0005 domain containing protein
Os04g0569300	3.24	6.63667	1.03447	6.62749e-06	8.13847e-05	Similar to Membrane protein
Os04g0570000	0.363333	1.23667	1.76709	4.28625e-05	0.0004216	Cytochrome P450 family protein
Os04g0571450	5.6	0.38	-3.88136	0.00366979	0.0185551	Hypothetical protein
Os04g0571600	6.06667	1.58667	-1.9349	0.00205383	0.0115258	Multi antimicrobial extrusion protein MatE family protein
Os04g0574200	4.52	9.22	1.02844	3.87749e-07	6.24964e-06	FAS1 domain domain containing protein
Os04g0576900	1.02667	5.06667	2.30307	3.50887e-19	3.39514e-17	Protein kinase, core domain containing protein
Os04g0578300	0.41	1.66667	2.02327	0.000479167	0.00338977	Similar to H0404F02.10 protein
Os04g0578600	0.0333333	0.516667	3.9542	0.000114502	0.000997734	Similar to H0404F02.15 protein
Os04g0578800	3.31667	6.75	1.02515	4.54582e-08	8.82572e-07	Protein of unknown function DUF604 family protein
Os04g0579200	50.82	24.6733	-1.04244	7.7995e-14	3.76722e-12	Zinc finger, RING/FYVE/PHD-type domain containing protein
Os04g0580866	1.51333	4.41333	1.54414	0.000515313	0.00359497	Hypothetical conserved gene
Os04g0581000	1.87667	14.8533	2.98454	3.5357e-42	2.56166e-39	Similar to Flavanone 3-hydroxylase (Fragment)
Os04g0581100	4.66667	15.11	1.69504	2.53144e-18	2.23135e-16	2OG-Fe(II) oxygenase domain containing protein
Os04g0583600	3.45333	25.3467	2.87573	1.02237e-33	3.84424e-31	Similar to Histone H4
Os04g0584550	1.14667	0.306667	-1.9027	0.00747224	0.0329762	Hypothetical gene
Os04g0585900	0.396667	2.10667	2.40896	5.39761e-05	0.000515218	Protein of unknown function DUF581 family protein
Os04g0586600	0.446667	1.15333	1.36854	0.00626276	0.0286076	Hypothetical protein
Os04g0588200	0.08	0.326667	2.02975	0.00150098	0.00885884	Similar to emb2411 (embryo defective 2411); ATP binding / ATP-dependent DNA helicase/ DNA binding
Os04g0590100	1.42	4.33667	1.6107	0.0012099	0.00738748	Heavy metal-associated domain, HMA domain containing protein
Os04g0593400	4.50667	11.2	1.31337	2.54061e-05	0.000265175	Similar to OSIGBa0142I02-OSIGBa0101B20.20 protein
Os04g0594100	2.10667	6.73	1.67564	4.44732e-14	2.20916e-12	MYB transcription factor, Regulation of cellulose biosynthesis during secondary cell wall formatio
Os04g0597866	0.62	1.76333	1.50797	3.02871e-06	4.03443e-05	Hypothetical gene
Os04g0604200	0.796667	3.16667	1.99092	5.02071e-06	6.35992e-05	Similar to Xyloglucan endotransglycosylase (Fragment)
Os04g0604800	0.363333	2.62333	2.85204	3.61031e-08	7.18314e-07	Similar to OSIGBa0118P15.11 protein
Os04g0608300	0.413333	1.25	1.59655	0.0100655	0.0418587	Auxin responsive SAUR protein domain containing protein
Os04g0608600	3.43	1.56333	-1.13358	8.58983e-07	1.2848e-05	Alkyl hydroperoxide reductase subunit C/ Thiol specific antioxidant domain containing protein
Os04g0610400	249.717	49.46	-2.33596	1.70464e-61	2.53182e-58	APETALA-2-like transcription Factor, Control of the abscisic acid (ABA)/gibberellin (GA) balanc
Os04g0610600	6.04667	2.89333	-1.06341	0.000186774	0.0015217	Similar to Cor14b protein precursor
Os04g0613000	1.00333	4.03333	2.00717	3.19624e-11	1.0704e-09	Zinc transporter, Preferential distribution of Zn to developing tissue
Os04g0613200	4.47	9.5	1.08765	3.2838e-09	7.93696e-08	Pectin lyase fold/virulence factor domain containing protein
Os04g0614650	30.4833	13.2067	-1.20675	3.55312e-12	1.33941e-10	Similar to OSIGBa0126B18.8 protein
Os04g0617900	2.55	8.36667	1.71416	4.61096e-05	0.000450407	Similar to germin-like protein subfamily 1 member 11
Os04g0619000	81.51	28.41	-1.52058	1.67961e-43	1.46744e-40	Similar to L1332.9 protein
Os04g0619800	12.12	29.1067	1.26396	5.6256e-10	1.54017e-08	Similar to H0714H04.3 protein
Os04g0623901	1.44667	0.703333	-1.04045	0.00623137	0.0284905	Non-protein coding transcript
Os04g0627300	0.723333	2.74333	1.9232	0.000422282	0.00304537	Similar to H0303G06.2 protein
Os04g0627400	0.2	0.78	1.96347	0.00130139	0.00785729	Hypothetical conserved gene
Os04g0629200	4.51667	13.7267	1.60365	7.55133e-08	1.40988e-06	Cupredoxin domain containing protein
Os04g0629700	9.67	19.6233	1.02098	2.40441e-17	1.8408e-15	Similar to Kinesin-1 (Kinesin-like protein A)
Os04g0633900	0.97	0.39	-1.31451	0.00184657	0.0105729	Similar to H0315F07.1 protein
Os04g0635100	16.7467	48.0767	1.52146	6.73495e-19	6.39175e-17	Similar to H0315F07.12 protein
Os04g0635500	84.69	190.983	1.17318	3.37116e-22	4.35392e-20	Similar to Wound induced protein (Fragment)
Os04g0639000	1.19333	3.41	1.51477	0.00449711	0.02186	Conserved hypothetical protein
Os04g0640700	13.5533	38.1933	1.49467	3.9329e-23	5.69887e-21	Similar to Alpha-L-arabinofuranosidase/beta-D-xylosidase isoenzyme ARA-I
Os04g0642000	6.01	16.1733	1.42818	2.53505e-19	2.50179e-17	Similar to MDR-like p-glycoprotein
Os04g0642100	0.77	2.22	1.52763	0.000696138	0.00463962	Microtubule-associated protein EB1
Os04g0643800	4.42	0.393333	-3.49022	6.57366e-10	1.78004e-08	Similar to H0306F03.11 protein
Os04g0644400	6.05667	24.91	2.04013	8.22521e-30	2.26231e-27	Similar to Proline-rich-like protein
Os04g0648600	0.0133333	0.32	4.58496	0.00857322	0.036903	Similar to H0821G03.14 protein
Os04g0650300	2.61	6.53	1.32303	8.54061e-05	0.00077159	Similar to H0212B02.9 protein
Os04g0650333	1.96333	6.27667	1.67669	2.82135e-06	3.78367e-05	Hypothetical conserved gene
Os04g0650366	16.3167	42.65	1.3862	3.02788e-26	6.24605e-24	Similar to H0212B02.9 protein
Os04g0650750	56.1233	120.95	1.10774	9.90186e-11	3.05436e-09	Hypothetical protein
Os04g0653700	0.46	1.69333	1.88016	0.00545383	0.0255812	Conserved hypothetical protein
Os04g0654600	6.88	14.5533	1.08087	2.29896e-10	6.68206e-09	Protein kinase, core domain containing protein
Os04g0656800	0.676667	6.46667	3.25651	4.98736e-15	2.80586e-13	Similar to Peroxidase precursor (EC 1.11.1.7)
Os04g0659000	19.8	6.62333	-1.57987	4.22634e-13	1.84895e-11	Similar to OSIGBa0132E09-OSIGBa0108L24.10 protein
Os04g0659200	0.316667	1.12333	1.82675	2.41995e-05	0.0002541	Hypothetical protein
Os04g0660000	0.816667	2.71	1.73047	0.0041165	0.0203699	Similar to OSIGBa0132E09-OSIGBa0108L24.22 protein
Os04g0660900	0.31	1.37	2.14384	3.96658e-07	6.37249e-06	TGF-beta receptor, type I/II extracellular region family protein
Os04g0661100	7.08667	21.1433	1.57702	8.38854e-08	1.55544e-06	Similar to H0112G12.8 protein
Os04g0664800	0.49	1.66	1.76033	5.46325e-06	6.86488e-05	Similar to Cell wall invertase (EC 3.2.1.26)
Os04g0664900	2.73333	11.0333	2.01314	3.06148e-22	3.97123e-20	Similar to H1005F08.5 protein
Os04g0665666	0.223333	1.15667	2.3727	0.00415454	0.0205286	Conserved hypothetical protein
Os04g0666800	2.23	8.54	1.93719	2.67248e-09	6.57168e-08	Similar to H1005F08.21 protein
Os04g0669200	35.12	16.44	-1.09508	1.32188e-12	5.40118e-11	Similar to Ethylene response factor 2 (Ethylene response factor 3)
Os04g0670500	1.18	0.356667	-1.72614	0.00059669	0.00406914	Cysteine protease 1 precursor (EC 3.4.22.-
Os04g0672300	1.48333	3.42333	1.20656	0.00240177	0.0131148	Similar to H0322F07.3 protein
Os04g0674800	1.19667	4.21667	1.81708	4.67253e-09	1.10332e-07	Similar to CEL1=CELLULASE 1 (Fragment)
Os04g0675101	2.93333	0.563333	-2.38048	2.52643e-18	2.23135e-16	ATPase-like, ATP-binding domain domain containing protein
Os04g0675200	6.52667	2.80333	-1.2192	5.20258e-07	8.12938e-06	Similar to H0103C06.6 protein
Os04g0676800	12.42	6.16	-1.01166	2.29732e-09	5.73462e-08	Conserved hypothetical protein
Os04g0677000	0.823333	7.01333	3.09055	1.12219e-20	1.2821e-18	Protein of unknown function DUF1677, Oryza sativa family protein
Os04g0677100	1.00667	4.40333	2.12901	4.40134e-11	1.43044e-09	Similar to H0402C08.5 protein
Os04g0678700	3.35	18.7133	2.48183	3.38754e-17	2.54751e-15	Similar to Protochlorophyllide reductase (EC 1.3.1.33) (PCR) (NADPH- protochlorophyllide oxidoreductase) (POR) (Fragment)
Os04g0684000	3.77667	1.74333	-1.11527	0.000728786	0.00482044	Hypothetical protein
Os04g0684900	131.13	40.79	-1.68471	1.40842e-33	5.16508e-31	Component of the CCR4-NOTcomplex, Deadenylase, Deadenylation (poly(A) tail shortening), Development and stress respons
Os04g0685000	2.29	1.03667	-1.1434	0.00458903	0.022245	Protein of unknown function DUF623, plant domain containing protein
Os04g0685300	419.82	152.01	-1.4656	1.08653e-26	2.33879e-24	Harpin-induced 1 domain containing protein
Os04g0685700	29.5167	9.62667	-1.61642	7.32712e-16	4.59182e-14	Similar to H0723C07.4 protein
Os04g0688200	6.13667	20.3967	1.73281	1.49327e-22	2.05359e-20	Similar to Peroxidase (EC 1.11.1.7)
Os04g0689000	76.36	166	1.12029	2.25095e-25	4.34184e-23	Similar to Peroxidase (EC 1.11.1.7)
Os04g0690100	5.59	12.04	1.10692	6.11708e-07	9.43937e-06	Zinc finger, C2H2-type domain containing protein
Os04g0690500	20.7267	9.7	-1.09543	7.29287e-12	2.65484e-10	Similar to CAA30371.1 protein (Fragment)
Os04g0691466	0.001	1.79333	10.8084	0.000229359	0.00181248	Hypothetical gene
Os04g0691900	19.26	4.93	-1.96595	5.87904e-27	1.32301e-24	Chaperonin Cpn60/TCP-1 family protein
Os04g0693400	1.51667	3.06333	1.0142	0.000145449	0.00122674	Hypothetical protein
Os05g0104200	3.65333	16.0833	2.13828	8.11731e-31	2.59274e-28	Polygalacturonase inhibiting protein, Inhibitor of fungal polygalacturonase, Sheath blight resistanc
Os05g0107101	0.463333	1.88333	2.02317	4.58996e-05	0.000448945	Conserved hypothetical protein
Os05g0108600	24.5233	62.6767	1.35377	5.57391e-15	3.11814e-13	Similar to Xylem cysteine proteinase 2 precursor (EC 3.4.22.-) (AtXCP2)
Os05g0111200	9.47333	31.06	1.71311	4.24528e-12	1.58028e-10	Similar to Amino acid selective channel protein
Os05g0113400	5.3	11.1167	1.06866	1.33551e-05	0.000151938	Similar to Actin-depolymerizing factor 2 (ADF 2)
Os05g0113900	8.41	21.9167	1.38185	2.97563e-14	1.50325e-12	Similar to Histone H2A
Os05g0114000	11.4667	35.8133	1.64305	1.00142e-18	9.35448e-17	Similar to PRLI-interacting factor F (Fragment)
Os05g0114100	0.586667	1.88	1.68012	0.000202135	0.00163031	Similar to endonuclease/exonuclease/phosphatase family protein
Os05g0120900	0.673333	2.21333	1.71683	3.69372e-05	0.000370807	Conserved hypothetical protein
Os05g0122600	3.45333	7.82667	1.18041	1.45087e-08	3.10057e-07	Prefoldin domain containing protein
Os05g0125400	0.74	0.196667	-1.91177	0.00781929	0.034218	Similar to protein kinase APK1B
Os05g0126800	31.94	11.8267	-1.43332	1.05554e-13	5.02482e-12	Mss4-like domain containing protein
Os05g0127200	14.9767	41.8433	1.48228	2.74304e-22	3.58951e-20	Similar to Phospholipase C (Fragment)
Os05g0127233	1.67333	9.89667	2.56422	1.52887e-10	4.55975e-09	Hypothetical protein
Os05g0127500	4.12667	10.33	1.32379	5.75613e-09	1.33167e-07	Similar to Leucoanthocyanidin dioxygenase-like protein
Os05g0129250	0.276667	0.001	-8.11201	0.000862064	0.00553678	Hypothetical protein
Os05g0130100	81.1067	39.9933	-1.02006	9.0816e-20	9.36698e-18	Hypothetical conserved gene
Os05g0130300	13.4367	47.23	1.81353	1.10461e-29	2.98296e-27	Conserved hypothetical protein
Os05g0130600	19.2267	39.6433	1.04397	8.44288e-07	1.26665e-05	Conserved hypothetical protein
Os05g0131000	0.0666667	0.39	2.54844	0.00564053	0.0263157	Protein of unknown function DUF247, plant family protein
Os05g0133401	0.29	1.28	2.14202	6.76705e-05	0.000627192	Esterase, SGNH hydrolase-type domain containing protein
Os05g0134700	20.0333	64.7433	1.69233	1.12865e-26	2.41198e-24	Haem peroxidase family protein
Os05g0134800	2.93	13.83	2.23883	5.59745e-13	2.38897e-11	Haem peroxidase family protein
Os05g0135000	4.39333	16.9133	1.94477	8.09243e-16	5.02899e-14	Haem peroxidase family protein
Os05g0135200	2.36667	9.75333	2.04304	2.51034e-17	1.91205e-15	Plant peroxidase domain containing protein
Os05g0135500	44.8267	138.083	1.62311	1.48742e-25	2.90684e-23	Haem peroxidase family protein
Os05g0138200	0.633333	1.83667	1.53605	0.00235052	0.0128823	Similar to Chitinase (Class II) (EC 3.2.1.14)
Os05g0141300	0.186667	1.77667	3.25064	2.40075e-08	4.93183e-07	Transferase family protein
Os05g0151200	3.19333	1.06667	-1.58195	0.000302495	0.00228235	TspO/MBR-related protein family protein
Os05g0153300	0.966667	4.08	2.07748	9.58542e-12	3.43883e-10	Lipase, class 3 domain containing protein
Os05g0159300	4.05	9.31	1.20086	1.17069e-09	3.07204e-08	Similar to Alpha-L-fucosidase 2
Os05g0160300	62.3433	133.933	1.10321	3.12195e-18	2.69586e-16	Bifunctional inhibitor/plant lipid transfer protein/seed storage domain containing protein
Os05g0160600	8.43	3.22667	-1.38549	1.94713e-09	4.91832e-08	Peptidase cysteine/serine, trypsin-like domain containing protein
Os05g0161800	0.563333	2.56333	2.18596	2.08935e-05	0.000224058	RelA/SpoT domain containing protein
Os05g0163900	2.43333	0.686667	-1.82525	1.77056e-05	0.000193962	Helix-loop-helix DNA-binding domain containing protein
Os05g0165200	0.19	1.69	3.15295	1.61688e-05	0.000179348	Similar to predicted protein
Os05g0167600	0.53	4.07	2.94096	1.10531e-17	8.97084e-16	Conserved hypothetical protein
Os05g0169500	0.493333	0.22	-1.16506	0.0020405	0.0114602	Hypothetical protein
Os05g0169600	3.61667	11.7867	1.70442	3.89541e-15	2.23384e-13	Serine/threonine protein kinase domain containing protein
Os05g0169700	0.263333	0.983333	1.90079	0.0028349	0.0150055	Similar to Sugar transporter family protein, expressed
Os05g0169900	1.03333	4.33667	2.06928	9.98919e-12	3.57075e-10	Hypothetical gene
Os05g0181700	34.9967	15.7133	-1.15523	1.2279e-07	2.20259e-06	Conserved hypothetical protein
Os05g0186300	3.22	11.55	1.84276	8.06961e-27	1.76256e-24	Similar to NADP-malic enzyme
Os05g0186601	1.21	6.87	2.5053	4.57044e-08	8.86773e-07	Hypothetical gene
Os05g0194500	13.7	5.46	-1.3272	1.40105e-12	5.70896e-11	Similar to ANAC075
Os05g0199800	0.446667	1.69333	1.9226	3.96876e-05	0.000394816	Similar to BHLH transcription activator Ivory seed
Os05g0205100	0.266667	1.38333	2.37504	3.07237e-05	0.000314598	NLI interacting factor domain containing protein
Os05g0209600	168.89	33.73	-2.32398	2.53629e-46	2.51135e-43	Similar to Esterase
Os05g0209683	0.496667	0.0733333	-2.75974	0.0099862	0.0415928	Hypothetical protein
Os05g0210500	0.0333333	0.22	2.72247	0.00230254	0.0126661	Timeless protein domain containing protein
Os05g0211100	0.683333	2.98667	2.12787	0.000225935	0.00179066	Similar to Cytochrome P450-like protein
Os05g0212300	0.363333	1.96333	2.43394	2.38791e-09	5.93478e-08	Similar to Endo-beta-1,4-glucanase precursor (EC 3.2.1.4)
Os05g0213900	1.05	5.64667	2.42701	3.11633e-13	1.38372e-11	Virulence factor, pectin lyase fold family protein
Os05g0217000	1.29667	7.27667	2.48847	6.11646e-07	9.43937e-06	Protein of unknown function DUF1070 family protein
Os05g0219900	0.613333	1.35667	1.14532	0.00726368	0.032236	C4-dicarboxylate transporter/malic acid transport protein family protein
Os05g0231100	3.12	0.693333	-2.16993	2.72496e-10	7.85873e-09	Hypothetical conserved gene
Os05g0235800	0.456667	2.27333	2.3156	2.72197e-12	1.04465e-10	DNA-dependent ATPase MCM domain containing protein
Os05g0248200	0.001	0.27	8.07682	0.00308846	0.0160788	Glycoside hydrolase, family 18 protein
Os05g0252100	2.65	6.10333	1.20361	1.83271e-08	3.84197e-07	Protein of unknown function DUF620 family protein
Os05g0263100	0.3	1.75333	2.54707	1.18681e-13	5.62267e-12	Similar to SHR5-receptor-like kinase (Fragment)
Os05g0272200	0.406667	1.11333	1.45297	0.00550011	0.0257374	Similar to F20D23.27 protein
Os05g0273800	6.82333	14.1567	1.05293	8.7847e-09	1.96055e-07	Similar to Soluble epoxide hydrolase
Os05g0276500	5.01667	20.0167	1.9964	4.52731e-15	2.55753e-13	Expansin Os-EXPA3
Os05g0277000	2.51	9.19	1.87238	7.64742e-10	2.04839e-08	Similar to Expansin Os-EXPA3
Os05g0277500	1.93	5.05667	1.38959	2.33975e-05	0.000246634	Similar to Germin-like protein subfamily 2 member 4 precursor
Os05g0283000	1.63	0.703333	-1.21259	0.00360109	0.0182761	Conserved hypothetical protein
Os05g0296200	0.001	0.17	7.40939	0.000568096	0.00391269	Conserved hypothetical protein
Os05g0297800	0.313333	0.756667	1.27196	0.0102713	0.0424945	Conserved hypothetical protein
Os05g0320800	3.85333	9.37	1.28194	9.80476e-06	0.000115301	Hypothetical protein
Os05g0322900	39.16	101.54	1.3746	7.75401e-20	8.11032e-18	WRKY transcription factor, Benzothiadiazole (BTH)-inducible blast resistanc
Os05g0324700	29.2	7.92	-1.8824	1.42452e-29	3.77815e-27	Conserved hypothetical protein
Os05g0330700	3.78667	9.06667	1.25964	5.40808e-05	0.000516052	Hypothetical gene
Os05g0334750	1.78333	3.73	1.0646	0.00302032	0.0157789	Similar to CBL-interacting protein kinase 22
Os05g0335500	0.53	1.59333	1.58798	0.00657881	0.0297873	Conserved hypothetical protein
Os05g0339300	6.01667	1.06	-2.5049	2.31644e-14	1.19255e-12	Conserved hypothetical protein
Os05g0344400	36.9167	16.9533	-1.1227	7.5941e-16	4.74911e-14	Uncharacterised protein family UPF0497, trans-membrane plant domain containing protein
Os05g0345137	0.0466667	1.18333	4.66432	0.0074947	0.0330606	Hypothetical protein
Os05g0346800	0.23	1.49	2.69561	0.000575925	0.00395301	Similar to ASL5; DNA binding / protein binding
Os05g0356700	2.88	6.06	1.07325	4.50016e-06	5.75451e-05	Protein of unknown function DUF231, plant domain containing protein
Os05g0360400	12.5267	27.0367	1.10991	4.28228e-06	5.50672e-05	Zinc finger, RING/FYVE/PHD-type domain containing protein
Os05g0363500	4.21	8.52	1.01703	7.58279e-12	2.75363e-10	Hypothetical conserved gene
Os05g0363566	0.87	2.07333	1.25286	0.00428341	0.0210362	Hypothetical conserved gene
Os05g0369900	1.71	6.71333	1.97303	9.80557e-15	5.2959e-13	Exo70 exocyst complex subunit domain containing protein
Os05g0370300	0.0633333	0.446667	2.81816	0.010486	0.043172	Similar to src2-like protein
Os05g0372866	4.3	8.79	1.03153	0.00293928	0.0154506	Conserved hypothetical protein
Os05g0372900	0.266667	0.943333	1.82273	0.00898832	0.0383343	Conserved hypothetical protein
Os05g0375400	552.747	247.89	-1.15692	4.11764e-14	2.05225e-12	Beta-glucanase precursor
[truncated: 1,286 more rows]
