# Supplementary material for: RNA Binding Protein OsTZF7 Traffics Between the Nucleus and Processing Bodies/Stress Granules and Positively Regulates Drought Stress in Rice
Source: Front Plant Sci. 2022 Feb 21;13:802337. doi: 10.3389/fpls.2022.802337 (PMC8899535; doi:10.3389/fpls.2022.802337)
Supplement: Supplementary file 3 [file Table_3.xlsx]

## Sheet: Sheet1
Table S3 ARE-like motifs identified by FIMO
Motif ID	Alt ID	Sequence Name	Strand	Start	End	p-value	q-value	Matched Sequence
1	WWWWAUUUAUUUW	Os06g0128800	+	81	93	4.77e-07	0.00474	UUUUAUUUAUUUU
1	WWWWAUUUAUUUW	Os03g0302800	+	130	142	4.77e-07	0.00474	UUAAAUUUAUUUU
1	WWWWAUUUAUUUW	Os11g0309000	+	184	196	4.77e-07	0.00474	AUUUAUUUAUUUA
1	WWWWAUUUAUUUW	Os11g0309000	+	188	200	4.77e-07	0.00474	AUUUAUUUAUUUA
1	WWWWAUUUAUUUW	Os11g0309000	+	192	204	4.77e-07	0.00474	AUUUAUUUAUUUA
1	WWWWAUUUAUUUW	Os11g0309000	+	196	208	4.77e-07	0.00474	AUUUAUUUAUUUA
1	WWWWAUUUAUUUW	Os01g0845000	+	272	284	4.77e-07	0.00474	UAUUAUUUAUUUU
1	WWWWAUUUAUUUW	Os11g0309000	+	406	418	4.77e-07	0.00474	AUUUAUUUAUUUA
1	WWWWAUUUAUUUW	Os11g0309000	+	410	422	4.77e-07	0.00474	AUUUAUUUAUUUA
1	WWWWAUUUAUUUW	Os11g0309000	+	414	426	4.77e-07	0.00474	AUUUAUUUAUUUA
1	WWWWAUUUAUUUW	Os11g0309000	+	418	430	4.77e-07	0.00474	AUUUAUUUAUUUA
1	WWWWAUUUAUUUW	Os02g0829850	+	825	837	4.77e-07	0.00474	AUUUAUUUAUUUA
1	WWWWAUUUAUUUW	Os04g0340300	+	131	143	2.86e-06	0.0213	UGAAAUUUAUUUU
1	WWWWAUUUAUUUW	Os03g0347900	+	597	609	2.86e-06	0.0213	AAUAAUUUAUUUC
1	WWWWAUUUAUUUW	Os02g0829850	+	821	833	2.86e-06	0.0213	UUCUAUUUAUUUA
1	WWWWAUUUAUUUW	Os11g0139700	+	1851	1863	2.86e-06	0.0213	GAUAAUUUAUUUU
1	WWWWAUUUAUUUW	Os01g0339500	+	43	55	1.43e-05	0.0379	UAUAAAUUAUUUA
1	WWWWAUUUAUUUW	Os07g0601900	+	43	55	1.43e-05	0.0379	UAAAAUUUAUAUA
1	WWWWAUUUAUUUW	Os01g0339500	+	47	59	1.43e-05	0.0379	AAUUAUUUAUCUA
1	WWWWAUUUAUUUW	Os12g0448900	+	50	62	1.43e-05	0.0379	UAUUAUUUGUUUA
1	WWWWAUUUAUUUW	Os07g0601900	+	59	71	1.43e-05	0.0379	UAAAAUUUAUCUU
1	WWWWAUUUAUUUW	Os11g0128500	+	60	72	1.43e-05	0.0379	AAUAAUUAAUUUU
1	WWWWAUUUAUUUW	Os06g0128800	+	77	89	1.43e-05	0.0379	UUAUUUUUAUUUA
1	WWWWAUUUAUUUW	Os06g0150600	+	96	108	1.43e-05	0.0379	UUUUUUUUAUUUU
1	WWWWAUUUAUUUW	Os05g0562800	+	161	173	1.43e-05	0.0379	UUAACUUUAUUUA
1	WWWWAUUUAUUUW	Os11g0309000	+	200	212	1.43e-05	0.0379	AUUUAUUUAUAUA
1	WWWWAUUUAUUUW	Os04g0684100	+	228	240	1.43e-05	0.0379	AUAUAUAUAUUUA
1	WWWWAUUUAUUUW	Os07g0272800	+	244	256	1.43e-05	0.0379	UUUAUUUUAUUUU
1	WWWWAUUUAUUUW	Os09g0409000	+	256	268	1.43e-05	0.0379	UUAAAUAUAUUUA
1	WWWWAUUUAUUUW	Os05g0267100	+	278	290	1.43e-05	0.0379	AAAAAUUUAUAUA
1	WWWWAUUUAUUUW	Os12g0406000	+	320	332	1.43e-05	0.0379	AUUUAUAUAUUUU
1	WWWWAUUUAUUUW	Os01g0571133	+	326	338	1.43e-05	0.0379	AUUAUUUUAUUUU
1	WWWWAUUUAUUUW	Os11g0226700	+	361	373	1.43e-05	0.0379	UAUAAUUUGUUUU
1	WWWWAUUUAUUUW	Os05g0527800	+	387	399	1.43e-05	0.0379	UAAAAUUUAUAUA
1	WWWWAUUUAUUUW	Os11g0309000	+	422	434	1.43e-05	0.0379	AUUUAUUUAUAUA
1	WWWWAUUUAUUUW	Os03g0348900	+	423	435	1.43e-05	0.0379	UAUUAUUGAUUUA
1	WWWWAUUUAUUUW	Os04g0684100	+	604	616	1.43e-05	0.0379	AUAUAUAUAUUUA
1	WWWWAUUUAUUUW	Os03g0348900	+	638	650	1.43e-05	0.0379	UAUUAUUGAUUUA
1	WWWWAUUUAUUUW	Os04g0341500	+	823	835	1.43e-05	0.0379	UAAAAUUGAUUUU
1	WWWWAUUUAUUUW	Os11g0204100	+	1219	1231	1.43e-05	0.0379	UAAUAUUUAUUCU
1	WWWWAUUUAUUUW	Os03g0347900	+	1253	1265	1.43e-05	0.0379	AUUAAUUUCUUUU
1	WWWWAUUUAUUUW	Os11g0226700	+	1302	1314	1.43e-05	0.0379	AUUAAUUCAUUUU
1	WWWWAUUUAUUUW	Os02g0630300	+	1769	1781	1.43e-05	0.0379	AUAUAUUUUUUUU
1	WWWWAUUUAUUUW	Os12g0406000	+	2192	2204	1.43e-05	0.0379	UAAUUUUUAUUUU
1	WWWWAUUUAUUUW	Os04g0341500	+	2202	2214	1.43e-05	0.0379	AAUUGUUUAUUUU
1	WWWWAUUUAUUUW	Os03g0234900	+	62	74	1.91e-05	0.0437	AUCAAUUUAUUUC
1	WWWWAUUUAUUUW	Os08g0482600	+	144	156	1.91e-05	0.0437	UGUGAUUUAUUUU
1	WWWWAUUUAUUUW	Os11g0309000	+	180	192	1.91e-05	0.0437	UUGCAUUUAUUUA
1	WWWWAUUUAUUUW	Os11g0309000	+	402	414	1.91e-05	0.0437	UUGCAUUUAUUUA
1	WWWWAUUUAUUUW	Os11g0226700	+	466	478	1.91e-05	0.0437	UAGGAUUUAUUUU
1	WWWWAUUUAUUUW	Os04g0341500	+	2475	2487	1.91e-05	0.0437	AUUCAUUUAUUUG
1	WWWWAUUUAUUUW	Os04g0341500	+	2530	2542	1.91e-05	0.0437	CUAGAUUUAUUUA
1	WWWWAUUUAUUUW	Os07g0673400	+	7	19	7.63e-05	0.0611	UGAAAUUUAUUCU
1	WWWWAUUUAUUUW	Os02g0160800	+	17	29	7.63e-05	0.0611	UGAAAUAUAUUUU
1	WWWWAUUUAUUUW	Os07g0601900	+	20	32	7.63e-05	0.0611	AAAAAUUUAUCUC
1	WWWWAUUUAUUUW	Os08g0468100	+	28	40	7.63e-05	0.0611	CAUUAAUUAUUUU
1	WWWWAUUUAUUUW	Os03g0370400	+	28	40	7.63e-05	0.0611	AUUAAUUAAUUUG
1	WWWWAUUUAUUUW	Os11g0275500	+	37	49	7.63e-05	0.0611	AAUUGUUUAUUUC
1	WWWWAUUUAUUUW	Os03g0370400	+	50	62	7.63e-05	0.0611	AUUAAUUGAUUUC
1	WWWWAUUUAUUUW	Os03g0362500	+	75	87	7.63e-05	0.0611	UUACAUUUAUAUA
1	WWWWAUUUAUUUW	Os05g0190500	+	76	88	7.63e-05	0.0611	AUCUACUUAUUUU
1	WWWWAUUUAUUUW	Os01g0864500	+	78	90	7.63e-05	0.0611	CUUUAUUUAAUUU
1	WWWWAUUUAUUUW	Os03g0809100	+	82	94	7.63e-05	0.0611	GAAAAUUUAUGUU
1	WWWWAUUUAUUUW	Os04g0604300	+	85	97	7.63e-05	0.0611	GUUUUUUUAUUUU
1	WWWWAUUUAUUUW	Os09g0542600	+	90	102	7.63e-05	0.0611	UUUAAUUUUUUUG
1	WWWWAUUUAUUUW	Os02g0816300	+	95	107	7.63e-05	0.0611	UUCUUUUUAUUUA
1	WWWWAUUUAUUUW	Os05g0129800	+	96	108	7.63e-05	0.0611	UAAGAUUUAUUAU
1	WWWWAUUUAUUUW	Os09g0542900	+	99	111	7.63e-05	0.0611	UUUGAUUUUUUUU
1	WWWWAUUUAUUUW	Os06g0150600	+	100	112	7.63e-05	0.0611	UUUUAUUUUUUUG
1	WWWWAUUUAUUUW	Os03g0313800	+	101	113	7.63e-05	0.0611	UUUGAUUGAUUUU
1	WWWWAUUUAUUUW	Os03g0313800	+	105	117	7.63e-05	0.0611	AUUGAUUUUUUUU
1	WWWWAUUUAUUUW	Os01g0262500	+	106	118	7.63e-05	0.0611	AGUAAUUUAAUUA
1	WWWWAUUUAUUUW	Os01g0826400	+	106	118	7.63e-05	0.0611	AUACAUUUGUUUA
1	WWWWAUUUAUUUW	Os01g0826400	+	110	122	7.63e-05	0.0611	AUUUGUUUAUUUG
1	WWWWAUUUAUUUW	Os05g0568800	+	112	124	7.63e-05	0.0611	UUAAAUUUGUUUG
1	WWWWAUUUAUUUW	Os01g0232100	+	122	134	7.63e-05	0.0611	UUUGAUUUUUUUU
1	WWWWAUUUAUUUW	Os09g0409000	+	125	137	7.63e-05	0.0611	GUUAAUUUUUUUA
1	WWWWAUUUAUUUW	Os09g0409000	+	134	146	7.63e-05	0.0611	UUUAAUAUAUUUG
1	WWWWAUUUAUUUW	Os11g0134700	+	137	149	7.63e-05	0.0611	GUUUAUUGAUUUU
1	WWWWAUUUAUUUW	Os08g0249200	+	145	157	7.63e-05	0.0611	AAUAAUUUAGUUG
1	WWWWAUUUAUUUW	Os01g0872000	+	147	159	7.63e-05	0.0611	AAGUAUUUAGUUU
1	WWWWAUUUAUUUW	Os01g0864500	+	155	167	7.63e-05	0.0611	CUAUAUGUAUUUA
1	WWWWAUUUAUUUW	Os05g0568800	+	156	168	7.63e-05	0.0611	UUUAAUUUGUUUG
1	WWWWAUUUAUUUW	Os06g0248500	+	160	172	7.63e-05	0.0611	AAAGAUUUUUUUU
1	WWWWAUUUAUUUW	Os08g0482600	+	161	173	7.63e-05	0.0611	UUAUAUUCAUUUG
1	WWWWAUUUAUUUW	Os06g0207200	+	167	179	7.63e-05	0.0611	AAUCUUUUAUUUU
1	WWWWAUUUAUUUW	Os09g0409000	+	174	186	7.63e-05	0.0611	AAAUAUUUUUUUC
1	WWWWAUUUAUUUW	Os04g0684100	+	232	244	7.63e-05	0.0611	AUAUAUUUAUGUG
1	WWWWAUUUAUUUW	Os04g0571600	+	232	244	7.63e-05	0.0611	AAAGAUUAAUUUU
1	WWWWAUUUAUUUW	Os11g0641800	+	235	247	7.63e-05	0.0611	UUUGAUUUUUUUU
1	WWWWAUUUAUUUW	Os06g0128600	+	245	257	7.63e-05	0.0611	UUAAGUUUAUUUC
1	WWWWAUUUAUUUW	Os05g0190500	+	245	257	7.63e-05	0.0611	UUGUAUUUAUUGA
1	WWWWAUUUAUUUW	Os05g0267100	+	263	275	7.63e-05	0.0611	ACAAAUUUAUUCA
1	WWWWAUUUAUUUW	Os01g0845000	+	277	289	7.63e-05	0.0611	UUUAUUUUAUUUG
1	WWWWAUUUAUUUW	Os09g0334500	+	285	297	7.63e-05	0.0611	UAUUAUUGAUUUG
1	WWWWAUUUAUUUW	Os02g0696500	+	302	314	7.63e-05	0.0611	UUCUAUUAAUUUU
1	WWWWAUUUAUUUW	Os08g0468100	+	304	316	7.63e-05	0.0611	CAUUAAUUAUUUU
1	WWWWAUUUAUUUW	Os06g0559400	+	313	325	7.63e-05	0.0611	ACAUAAUUAUUUU
1	WWWWAUUUAUUUW	Os12g0406000	+	316	328	7.63e-05	0.0611	AGUAAUUUAUAUA
1	WWWWAUUUAUUUW	Os01g0368700	+	318	330	7.63e-05	0.0611	UUUUAUUUAUUAC
1	WWWWAUUUAUUUW	Os03g0180800	+	328	340	7.63e-05	0.0611	UUGAAUUUUUUUU
1	WWWWAUUUAUUUW	Os01g0571133	+	347	359	7.63e-05	0.0611	CUUUAUUUGUUUU
1	WWWWAUUUAUUUW	Os12g0406000	+	355	367	7.63e-05	0.0611	UAUAAUUUUUUUG
1	WWWWAUUUAUUUW	Os01g0151400	+	362	374	7.63e-05	0.0611	AUCAAUUUUUUUU
1	WWWWAUUUAUUUW	Os04g0116600	+	369	381	7.63e-05	0.0611	GAAAAUUUUUUUU
1	WWWWAUUUAUUUW	Os12g0564100	+	387	399	7.63e-05	0.0611	AAUAGUUUAUUUG
1	WWWWAUUUAUUUW	Os11g0226700	+	391	403	7.63e-05	0.0611	GAAAAUUUAUCUU
1	WWWWAUUUAUUUW	Os06g0128600	+	407	419	7.63e-05	0.0611	UUUAAUUAAUUUG
1	WWWWAUUUAUUUW	Os11g0226700	+	416	428	7.63e-05	0.0611	UUACAUCUAUUUA
1	WWWWAUUUAUUUW	Os12g0564100	+	425	437	7.63e-05	0.0611	UGUAAUUUAAUUU
1	WWWWAUUUAUUUW	Os02g0816300	+	458	470	7.63e-05	0.0611	UUCUUUUUAUUUA
1	WWWWAUUUAUUUW	Os11g0226700	+	471	483	7.63e-05	0.0611	UUUAUUUUAUUUG
1	WWWWAUUUAUUUW	Os02g0723400	+	476	488	7.63e-05	0.0611	AAUAAUUUAUUCC
1	WWWWAUUUAUUUW	Os11g0309000	+	497	509	7.63e-05	0.0611	UUUCAUAUAUUUU
1	WWWWAUUUAUUUW	Os08g0468100	+	537	549	7.63e-05	0.0611	CAUUAAUUAUUUU
1	WWWWAUUUAUUUW	Os11g0226700	+	544	556	7.63e-05	0.0611	AAAGAUUUUUUUA
1	WWWWAUUUAUUUW	Os07g0584200	+	551	563	7.63e-05	0.0611	AAAGGUUUAUUUU
1	WWWWAUUUAUUUW	Os04g0684100	+	608	620	7.63e-05	0.0611	AUAUAUUUAUGUG
1	WWWWAUUUAUUUW	Os06g0559400	+	646	658	7.63e-05	0.0611	ACAUAAUUAUUUU
1	WWWWAUUUAUUUW	Os01g0221100	+	673	685	7.63e-05	0.0611	CUUUUUUUAUUUU
1	WWWWAUUUAUUUW	Os11g0226400	+	673	685	7.63e-05	0.0611	UACUAUUGAUUUU
1	WWWWAUUUAUUUW	Os06g0698785	+	695	707	7.63e-05	0.0611	UGAAGUUUAUUUU
1	WWWWAUUUAUUUW	Os12g0564100	+	712	724	7.63e-05	0.0611	AUUAAUUGAUUUG
1	WWWWAUUUAUUUW	Os11g0204100	+	731	743	7.63e-05	0.0611	AUUGAUUCAUUUU
1	WWWWAUUUAUUUW	Os11g0204100	+	735	747	7.63e-05	0.0611	AUUCAUUUUUUUU
1	WWWWAUUUAUUUW	Os11g0226700	+	743	755	7.63e-05	0.0611	UUUCUUUUAUUUU
1	WWWWAUUUAUUUW	Os02g0829850	+	829	841	7.63e-05	0.0611	AUUUAUUUAUAUC
1	WWWWAUUUAUUUW	Os02g0816300	+	833	845	7.63e-05	0.0611	UUCUUUUUAUUUA
1	WWWWAUUUAUUUW	Os02g0590200	+	890	902	7.63e-05	0.0611	UUGAAUUGAUUUA
1	WWWWAUUUAUUUW	Os02g0616600	+	1246	1258	7.63e-05	0.0611	GAUUAUUUAUUAA
1	WWWWAUUUAUUUW	Os03g0347900	+	1249	1261	7.63e-05	0.0611	AUAAAUUAAUUUC
1	WWWWAUUUAUUUW	Os01g0221100	+	1566	1578	7.63e-05	0.0611	CUUUUUUUAUUUU
1	WWWWAUUUAUUUW	Os05g0267100	+	1601	1613	7.63e-05	0.0611	UCUUUUUUAUUUU
1	WWWWAUUUAUUUW	Os06g0483200	+	1667	1679	7.63e-05	0.0611	UUCAAUUUAUGUU
1	WWWWAUUUAUUUW	Os11g0516800	+	1668	1680	7.63e-05	0.0611	AUUGAAUUAUUUU
1	WWWWAUUUAUUUW	Os02g0630300	+	1741	1753	7.63e-05	0.0611	GUAAACUUAUUUU
1	WWWWAUUUAUUUW	Os02g0630300	+	1765	1777	7.63e-05	0.0611	AUCUAUAUAUUUU
1	WWWWAUUUAUUUW	Os06g0483200	+	1800	1812	7.63e-05	0.0611	ACUAAUCUAUUUU
1	WWWWAUUUAUUUW	Os11g0226700	+	1951	1963	7.63e-05	0.0611	AUACAUCUAUUUA
1	WWWWAUUUAUUUW	Os11g0226700	+	1955	1967	7.63e-05	0.0611	AUCUAUUUAUAUU
1	WWWWAUUUAUUUW	Os03g0347900	+	2081	2093	7.63e-05	0.0611	ACUAAUUGAUUUA
1	WWWWAUUUAUUUW	Os03g0347900	+	2250	2262	7.63e-05	0.0611	UAUGAUUUAAUUU
1	WWWWAUUUAUUUW	Os03g0347900	+	2255	2267	7.63e-05	0.0611	UUUAAUUUAUUGC
1	WWWWAUUUAUUUW	Os11g0226700	+	2395	2407	7.63e-05	0.0611	AAAUAUUUAUUAC
1	WWWWAUUUAUUUW	Os04g0341500	+	2471	2483	7.63e-05	0.0611	UUUCAUUCAUUUA
1	WWWWAUUUAUUUW	Os12g0568166	+	2485	2497	7.63e-05	0.0611	UACUAUUAAUUUA
1	WWWWAUUUAUUUW	Os06g0483200	+	2931	2943	7.63e-05	0.0611	AUAAAUUUAUUGG
1	WWWWAUUUAUUUW	Os01g0221100	+	2974	2986	7.63e-05	0.0611	AUUGAUUUAAUUA
1	WWWWAUUUAUUUW	Os06g0483200	+	4179	4191	7.63e-05	0.0611	CAUUAUUCAUUUU
